# Supplementary material for: Expression of human RECQL5 in Saccharomyces cerevisiae causes transcription defects and transcription-associated genome instability
Source: Mol Genet Genomics. 2024 May 26;299(1):59. doi: 10.1007/s00438-024-02152-3 (PMC11128410; doi:10.1007/s00438-024-02152-3)
Supplement: Supplementary file 7 — Supplementary file7 List of strains, plasmids, primers and antibodies used in this work (XLSX 19 KB) [file 438_2024_2152_MOESM7_ESM.xlsx]

## Sheet: Strains
Supplementary Table 1.A. Saccharomyces cereviasiae strains used in this study
	Name	Genotype	Source
	AYW3-1B	MATα ade2 can 1-100 ura3-1/52 his3-200/11,15 trp1 rad5-G35R leu2k::URA3-ADE2::leu2k	Piruat & Aguilera, 1996
	W303-1AR5	MATa ade2-1 leu2-3,112 trp1-1 can1-100 ura3-1 his3-11,15 RAD5	M. Moriel-Carretero & Aguilera, 2010
	W303-1BR5	MATα ade2-1 leu2-3,112 trp1-1 can1-100 ura3-1 his3-11,15 RAD5	M. Moriel-Carretero & Aguilera, 2010
	ML149-8A	MATa ADE2 trp1-1 LYS2 YFP-RAD51 RAD5	Torres-Rosell, J. et al, 2007
	WRP1-12A	MATα ade2-1 can1-100 his3-11,15 leu2-3,112 trp1-1 ura3-1 RAD5 rpb1-1	Felipe-Abrio et al, 2015
	WSR8-5A	MATα ade2-1 can1-100 his3-11,15 leu2-3,112 trp1-1 ura3-1 RAD5 rpb1S751F	Felipe-Abrio et al, 2015
	WRP2	MATa ade2-1 can1-100 his3-11,15 leu2-3,112 trp1-1 ura3-1 RAD5 rpb2-10	Felipe-Abrio et al, 2015
	WRP9-3C	MATα ade2-1 can1-100 his3-11,15 leu2-3,112 trp1-1 ura3-1 RAD5 rpb9 ::HIS3	Felipe-Abrio et al, 2015

## Sheet: Plasmids
Supplementary Table 1.B. Plasmids used in this study
	Plasmid	Description	Source
	pYES2	Multicopy plasmid (2μ) with URA3 marker and a GAL1 promoter	SIGMA
	pYES3	Multicopy plasmid (2μ) with TRP1 marker and a GAL1 promoter	SIGMA
	pYES*::RECQL5	pYES2/pYES3 with human RECQL5 orf obtained from pCMV::FLAG-RECQL5 (Aygun et al., 2009). PCR amplified with restriction site adapters and a FLAG epitope at the 3' end. Cloned between HindIII/XhoI	J. Svejstrup
	pYES*::RECQL5 ID	Same construct as before, containing the RECQL5 ID (Interaction Domain mutation (9aa deletion between 542-552)) from pCMV::FLAG-RECQL5ID (Aygun et al., 2009)	J. Svejstrup
	pCM184	YCp containing TRP1 as marker and 7 tetO boxes as promoter. Doxycycline repressible.	Gari et al.,1997
	pCM189	YCp containing URA3 as marker and 7 tetO boxes as promoter. Doxycycline repressible.	Gari et al.,1997
	pCM18*::RECQL5	pCM184/pCM189 with HindIII-XhoI fragment from pYES2::RECQL5 blunted and cloned at StuI	This study
	pCM18*::RECQL5 ID	pCM184/pCM189 with HindIII-XhoI fragment from pYES2::RECQL5 ID blunted and cloned at StuI	This study
	pRS314-L	pRS314 containing the L recombination system with two direct repeats of LEU2 gene sharing 600 bp of homology	Prado & Aguilera, 1995
	pRS314-LY	pRS314-L containing the complete YIp5 sequence (5.6kb) inserted at the BglII site located between the repeats	Prado & Aguilera, 1995
	pRS314-GL-lacZ	YCp p314GLB containing the GL-lacZ recombination system under the GAL1 promoter with the 3Kb-fragment BamHI from lacZ inserted between the two leu2 direct repeats	Piruat & Aguilera, 1997
	pSCh204	YCp pRS314-LB containing the L-lacZ recombination system under the LEU2 promoter with the 3Kb-fragment BamHI from lacZ inserted between the two leu2 direct repeats	Chavez & Aguilera, 1997
	pWJ1344	YCp with LEU2 marker and containing the Rad52::YFP fusion	Lisby et al., 2001
	pCM184RNH1	pCM184 with RNH1 ORF cloned at NotI	Santos-Pereira et al 2013

## Sheet: Primers&Ab
Supplementary Table 1.C. Primers and antibodies used in this study
	Primer	Sequence	Use
	GAL1 Reg2 Fw	AAACAGGGCTTTAGTGTTGACGAT	qPCR. Middle region of GAL1 gene
	GAL1 Reg2 Rv	CTCTTGTGAATTCTTCGCGAGAA
	V1	TGTTCCTTTAAGAGGTGATGGTGAT	qPCR. Non-trascribed region at positions 9716-9864 from ChrV
	V2	GTGCGCAGTACTTGTGAAAACC
	rDNA Fw	TTGGAGAGGGCAACTTTGG	rDNA probe
	rDNA Rv	CAGGATCGGTCGATTGTGC
	GAL10-A	CTATTGAGGGTACGGAGATTATGGTGCG	GAL10 probe
	GAL10-B	CCGCCGAGTACATGCTGATAGATAATGA
	GAL1 Fw	TGCACCGGAAAGGTTTGC	GAL1 probe
	GAL1 Rv	CTCTTGTGAATTCTTCGCGAG
	Antibody	Source	Reference	Use	Epitope
	anti-FLAG antibody M2	Mouse	Sigma-Aldrich Cat# F3165, RRID:AB_259529	ChIP (3 μl), WB (1:2000) BO 0.1% Tween-20 or BB, CoIP (10μl)	N-Asp-Tyr-Lys-Asp-Asp-Asp-Asp-Lys-C
	RNA Pol II (8WG16)	Mouse	Covance Cat# MMS-126R, RRID:AB_10013665	ChIP (20 μl), WB (1:10000) BO 0.1% Tween-20	C-terminal heptapeptide repeat present on the largest subunit of Pol II
	β-Actin	Mouse/Rabbit	Abcam Cat# ab8224, RRID:AB_449644	WB (1:2000) BO 0.1% Tween-20	Synthetic peptide conjugated to KLH derived from within residues 1-100 of human β-actin
					--
	Mouse	Peroxidase	Sigma-Aldrich Cat# A4416, RRID:AB_258167	WB (1:6000)	Secondary
	Rabbit	Peroxidase	Sigma-Aldrich Cat# A6154, RRID:AB_258284	WB (1:10000)	Secondary
	Rabbit	IRDye 800CW	LI-COR Biosciences Cat# 925-32211, RRID:AB_2651127	WB (If primary ab was used ≤1:1000, secondary was used 1:5000, if it was higher then seconary concentration was 1:15000)	Secondary
	Mouse	IRDye 680RD	LI-COR Biosciences Cat# 925-68074, RRID:AB_2650427	idem.	Secondary
	WB: Western blot; ChIP: Chromatin immunoprecipitation; IF: Immunofluorescence; BB: Blocking Reagent (ROCHE); TBS+T: 1x TBS + 0.1% Tween20; BO: Blocking Odissey.

## Sheet: Genotoxic agents
Supplementary Table 1.D. Genotoxic agents
	Name	Brand	Reference
	Hidroxyurea	USBiological	H9120
	Methyl methanesulfonate	Fluka	64294
