# Supplementary material for: Expression of human RECQL5 in Saccharomyces cerevisiae causes transcription defects and transcription-associated genome instability
Source: Mol Genet Genomics. 2024 May 26;299(1):59. doi: 10.1007/s00438-024-02152-3 (PMC11128410; doi:10.1007/s00438-024-02152-3)
Supplement: Supplementary file 8 — Supplementary file8 (XLSX 181 KB) [file 438_2024_2152_MOESM8_ESM.xlsx]

## Sheet: SupTable 2-Top genes microarray
Supplementary Table 2. Top differentially expressed genes in RECQL5-expressing yeast
Upregulated genes (pvalue_FDR sorted)
Symbol	Ctrl_mean	RQ_mean	Log2_FC	Linear_FC	pvalue_FDR	SGD_name	Desc.orig
REV1	10.4503	11.4434	0.993104	1.99046	0.022122	YOR346W	Deoxycytidyl transferase; involved in repair of abasic sites and adducted guanines in damaged DNA by translesion synthesis (TLS); forms a complex with the subunits of DNA polymerase zeta, Rev3p and Rev7p;
TCB2	11.5039	12.2679	0.763971	1.69816	0.0267181	YNL087W	Bud-specific protein with a potential role in membrane trafficking; localizes to endoplasmic reticulum and is enriched at ER-plasma membrane contact sites; GFP-fusion protein migrates from the cell surface to intracellular vesicles near vacuole; contains 3 calcium and lipid binding domains; mRNA is targeted to the bud
MNL2	9.56839	10.5433	0.974959	1.96559	0.0297611	YLR057W	Putative mannosidase involved in ER-associated protein degradation; localizes to the endoplasmic reticulum; sequence similarity with seven-hairpin glycosidase (GH47) family members, such as Mns1p and Mnl1p, that hydrolyze 1,2-linked alpha-D-mannose residues; non-essential gene
MNL1	9.97698	10.6877	0.710699	1.6366	0.032671	YHR204W	Alpha-1,2-specific exomannosidase of the endoplasmic reticulum; in complex with Pdi1p, generates a Man7GlcNac2 oligosaccharide signal on glycoproteins destined for ubiquitin-proteasome degradation
GRX6	10.4981	11.2929	0.794867	1.73492	0.0334997	YDL010W	Cis-golgi localized monothiol glutaredoxin that binds an iron-sulfur cluster; more similar in activity to dithiol than other monothiol glutaredoxins; involved in the oxidative stress response; functional overlap with GRX7
MDN1	12.0301	12.91	0.879921	1.84027	0.0334997	YLR106C	Huge dynein-related AAA-type ATPase (midasin), forms extended pre-60S particle with the Rix1 complex (Rix1p-Ipi1p-Ipi3p); acts in removal of ribosomal biogenesis factors at successive steps of pre-60S assembly and export from nucleus
PXR1	11.3882	12.0113	0.623155	1.54024	0.0377766	YGR280C	Essential protein involved in rRNA and snoRNA maturation; competes with TLC1 RNA for binding to Est2p, suggesting a role in negative regulation of telomerase; human homolog inhibits telomerase; contains a G-patch RNA interacting domain
SPB1	11.3676	12.0536	0.685952	1.60876	0.0377766	YCL054W	AdoMet-dependent methyltransferase involved in rRNA processing and 60S ribosomal subunit maturation; methylates G2922 in the tRNA docking site of the large subunit rRNA and in the absence of snR52, U2921; suppressor of PAB1 mutants
HMG1	11.7358	12.4395	0.703737	1.62872	0.0377766	YML075C	One of two isozymes of HMG-CoA reductase that catalyzes the conversion of HMG-CoA to mevalonate, which is a rate-limiting step in sterol biosynthesis; localizes to the nuclear envelope; overproduction induces the formation of karmellae
SGO1	9.38966	10.2118	0.822166	1.76806	0.0377766	YOR073W	Component of the spindle checkpoint, involved in sensing lack of tension on mitotic chromosomes; protects centromeric Rec8p at meiosis I; required for accurate chromosomal segregation at meiosis II and for mitotic chromosome stability
JIP5	11.2711	11.9196	0.648523	1.56756	0.0398321	YPR169W	Essential protein required for biogenesis of the large ribosomal subunit; interacts with proteins involved in RNA processing, ribosome biogenesis, ubiquitination and demethylation; similar to WDR55, a human WD repeat protein
PMD1	9.98734	10.6512	0.663873	1.58433	0.0398931	YER132C	Protein with an N-terminal kelch-like domain, putative negative regulator of early meiotic gene expression; required, with Mds3p, for growth under alkaline conditions
MAK21	11.44	12.1232	0.683174	1.60567	0.0404269	YDR060W	Constituent of 66S pre-ribosomal particles, required for large (60S) ribosomal subunit biogenesis; involved in nuclear export of pre-ribosomes; required for maintenance of dsRNA virus; homolog of human CAATT-binding protein
---	10.4682	11.2016	0.733444	1.6626	0.04088	YBR074W	---
VPS53	9.81876	10.4314	0.6126	1.52901	0.0419463	YJL029C	Component of the GARP (Golgi-associated retrograde protein) complex, Vps51p-Vps52p-Vps53p-Vps54p, which is required for the recycling of proteins from endosomes to the late Golgi; required for vacuolar protein sorting
SRS2	9.80727	10.455	0.64771	1.56668	0.0466763	YJL092W	DNA helicase and DNA-dependent ATPase involved in DNA repair and checkpoint recovery, needed for proper timing of commitment to meiotic recombination and transition from Meiosis I to II; blocks trinucleotide repeat expansion; affects genome stability
SAS3	9.48658	10.2125	0.725919	1.65395	0.0466763	YBL052C	Histone acetyltransferase catalytic subunit of NuA3 complex that acetylates histone H3, involved in transcriptional silencing; homolog of the mammalian MOZ proto-oncogene; mutant has aneuploidy tolerance; sas3gcn5 double mutation is lethal
YSP2	10.6559	11.438	0.782093	1.71962	0.0470046	YDR326C	Protein involved in programmed cell death; mutant shows resistance to cell death induced by amiodarone or intracellular acidification
JJJ1	9.5988	10.2725	0.673712	1.59517	0.0482196	YNL227C	Co-chaperone that stimulates the ATPase activity of Ssa1p, required for a late step of ribosome biogenesis; associated with the cytosolic large ribosomal subunit; contains a J-domain; mutation causes defects in fluid-phase endocytosis
DBP10	11.2818	11.9273	0.645556	1.56434	0.0482949	YDL031W	Putative ATP-dependent RNA helicase of the DEAD-box protein family, constituent of 66S pre-ribosomal particles; essential protein involved in ribosome biogenesis
ENA5	9.53987	10.2323	0.692425	1.616	0.0501799	YDR038C	Protein with similarity to P-type ATPase sodium pumps, member of the Na+ efflux ATPase family
TMA23	10.0039	10.7933	0.789459	1.72843	0.0501799	YMR269W	Nucleolar protein implicated in ribosome biogenesis; deletion extends chronological lifespan
NOP6	11.2659	12.0552	0.789238	1.72816	0.0512275	YDL213C	rRNA-binding protein required for 40S ribosomal subunit biogenesis; contains an RNA recognition motif (RRM); hydrophilin essential to overcome the stress of the desiccation-rehydration process; NOP6 may be a fungal-specific gene as no homologs have been yet identified in higher eukaryotes
MDM1	9.69061	10.6167	0.926125	1.90017	0.0533924	YML104C	Intermediate filament protein, required for nuclear and mitochondrial transmission to daughter buds; contains a Phox homology (PX) domain and specifically binds phosphatidylinositol 3-phosphate (PtdIns-3-P)
RRP15	11.4847	12.1254	0.640744	1.55913	0.0536718	YPR143W	Nucleolar protein, constituent of pre-60S ribosomal particles; required for proper processing of the 27S pre-rRNA at the A3 and B1 sites to yield mature 5.8S and 25S rRNAs
PRP16	9.31994	10.0001	0.680169	1.60233	0.0543118	YKR086W	DEAH-box RNA helicase involved in second catalytic step of splicing; exhibits ATP-dependent RNA unwinding activity; mediates the release of Yju2p and Cwc25p in the second step; in the absence of ATP, stabilizes the binding of Cwc25p to the spliceosome in the first catalytic step
RRP14	11.4058	12.0743	0.668502	1.58942	0.054971	YKL082C	Essential protein, constituent of 66S pre-ribosomal particles; interacts with proteins involved in ribosomal biogenesis and cell polarity; member of the SURF-6 family
BUD22	10.1618	10.796	0.634133	1.552	0.0576029	YMR014W	Protein required for 18S rRNA maturation and small ribosomal subunit biogenesis; cosediments with pre-ribosomal particles; mutation decreases efficiency of +1 Ty1 frameshifting and transposition, and affects budding pattern
NHA1	10.6583	11.4322	0.773851	1.70983	0.0576029	YLR138W	Na+/H+ antiporter involved in sodium and potassium efflux through the plasma membrane; required for alkali cation tolerance at acidic pH
MYO1	9.56684	10.5238	0.957007	1.94128	0.0594508	YHR023W	Type II myosin heavy chain, required for wild-type cytokinesis and cell separation; localizes to the actomyosin ring; binds to myosin light chains Mlc1p and Mlc2p through its IQ1 and IQ2 motifs respectively
SMI1	10.9561	11.5798	0.623694	1.54082	0.0612359	YGR229C	Protein involved in the regulation of cell wall synthesis; proposed to be involved in coordinating cell cycle progression with cell wall integrity
NOP4	11.7863	12.4281	0.64174	1.56021	0.0612359	YPL043W	Nucleolar protein, essential for processing and maturation of 27S pre-rRNA and large ribosomal subunit biogenesis; constituent of 66S pre-ribosomal particles; contains four RNA recognition motifs (RRMs)
SEN1	10.0582	10.7531	0.694967	1.61885	0.0612359	YLR430W	Presumed helicase and subunit of the Nrd1 complex (Nrd1p-Nab3p-Sen1p); complex interacts with the exosome to mediate 3' end formation of some mRNAs, snRNAs, snoRNAs, and CUTs; homolog of Senataxin which causes Ataxia-Oculomotor Apraxia 2 and a dominant form of amyotrophic lateral sclerosis
GEP3	10.1544	10.9095	0.755081	1.68773	0.0612359	YOR205C	Protein required for mitochondrial ribosome small subunit biogenesis; null mutant is defective in respiration and in maturation of 15S rRNA; protein is localized to the mitochondrial inner membrane; null mutant interacts synthetically with prohibitin (phb1)
SYG1	11.5556	12.2167	0.661127	1.58132	0.0612875	YIL047C	Plasma membrane protein of unknown function; truncation and overexpression suppresses lethality of G-alpha protein deficiency
RIB4	12.104	12.7304	0.626382	1.54369	0.0614003	YOL143C	Lumazine synthase (6,7-dimethyl-8-ribityllumazine synthase, also known as DMRL synthase); catalyzes synthesis of immediate precursor to riboflavin
---	11.1838	11.9219	0.738068	1.66794	0.0676469	YNR065C	---
ESF1	10.1788	10.9143	0.735542	1.66502	0.0688567	YDR365C	Nucleolar protein involved in pre-rRNA processing; depletion causes severely decreased 18S rRNA levels
PKH1	9.56062	10.1815	0.620841	1.53777	0.0696444	YDR490C	Serine/threonine protein kinase involved in sphingolipid-mediated signaling pathway that controls endocytosis; activates Ypk1p and Ykr2p, components of signaling cascade required for maintenance of cell wall integrity; redundant with Pkh2p
TRA1	10.3623	10.9523	0.590027	1.50527	0.0699249	YHR099W	Subunit of SAGA and NuA4 histone acetyltransferase complexes; interacts with acidic activators (e.g., Gal4p) which leads to transcription activation; similar to human TRRAP, which is a cofactor for c-Myc mediated oncogenic transformation
STE6	11.192	12.0897	0.897715	1.86311	0.0699249	YKL209C	Plasma membrane ATP-binding cassette (ABC) transporter required for the export of a-factor, catalyzes ATP hydrolysis coupled to a-factor transport; contains 12 transmembrane domains and two ATP binding domains; expressed only in MATa cells
CCH1	9.93743	10.7502	0.812734	1.75654	0.0735191	YGR217W	Voltage-gated high-affinity calcium channel involved in calcium influx in response to some environmental stresses as well as exposure to mating pheromones; interacts and co-localizes with Mid1p, suggesting Cch1p and Mid1p function together
BAP2	11.953	12.6104	0.657388	1.57722	0.0749417	YBR068C	High-affinity leucine permease, functions as a branched-chain amino acid permease involved in the uptake of leucine, isoleucine and valine; contains 12 predicted transmembrane domains
SDA1	11.6938	12.3642	0.6704	1.59151	0.0757067	YGR245C	Highly conserved nuclear protein required for actin cytoskeleton organization and passage through Start, plays a critical role in G1 events, binds Nap1p, also involved in 60S ribosome biogenesis
SKT5	10.8408	11.4884	0.64758	1.56654	0.0757738	YBL061C	Activator of Chs3p (chitin synthase III), recruits Chs3p to the bud neck via interaction with Bni4p; has similarity to Shc1p, which activates Chs3p during sporulation
CHS1	11.3892	12.1284	0.739171	1.66922	0.0769923	YNL192W	Chitin synthase I, requires activation from zymogenic form in order to catalyze the transfer of N-acetylglucosamine (GlcNAc) to chitin; required for repairing the chitin septum during cytokinesis; transcription activated by mating factor
RSF2	10.0899	11.0619	0.972017	1.96158	0.0781598	YJR127C	Zinc-finger protein involved in transcriptional control of both nuclear and mitochondrial genes, many of which specify products required for glycerol-based growth, respiration, and other functions
PFK26	9.47569	10.2866	0.810884	1.75429	0.0824776	YIL107C	6-phosphofructo-2-kinase, inhibited by phosphoenolpyruvate and sn-glycerol 3-phosphate; has negligible fructose-2,6-bisphosphatase activity; transcriptional regulation involves protein kinase A
FUI1	12.0111	12.9922	0.981108	1.97398	0.0845883	YBL042C	High affinity uridine permease, localizes to the plasma membrane; also mediates low but significant transport of the cytotoxic nucleoside analog 5-fluorouridine; not involved in uracil transport
SPA2	10.3582	11.2491	0.890867	1.85429	0.0848602	YLL021W	Component of the polarisome, which functions in actin cytoskeletal organization during polarized growth; acts as a scaffold for Mkk1p and Mpk1p cell wall integrity signaling components; potential Cdc28p substrate
URA3	12.3855	13.5338	1.14835	2.2166	0.0861417	YEL021W	Orotidine-5'-phosphate (OMP) decarboxylase, catalyzes the sixth enzymatic step in the de novo biosynthesis of pyrimidines, converting OMP into uridine monophosphate (UMP); converts 5-FOA into 5-fluorouracil, a toxic compound
HFA1	9.52165	10.6624	1.1407	2.20488	0.0869515	YMR207C	Mitochondrial acetyl-coenzyme A carboxylase, catalyzes the production of malonyl-CoA in mitochondrial fatty acid biosynthesis
PDR10	9.80514	10.6734	0.868274	1.82548	0.0871058	YOR328W	ATP-binding cassette (ABC) transporter, multidrug transporter involved in the pleiotropic drug resistance network; regulated by Pdr1p and Pdr3p
RAX2	9.78675	10.3957	0.608962	1.52516	0.0908561	YLR084C	N-glycosylated protein involved in the maintenance of bud site selection during bipolar budding; localization requires Rax1p; RAX2 mRNA stability is regulated by Mpt5p
MDH2	10.5707	11.7914	1.22064	2.3305	0.0973518	YOL126C	Cytoplasmic malate dehydrogenase, one of three isozymes that catalyze interconversion of malate and oxaloacetate; involved in the glyoxylate cycle and gluconeogenesis during growth on two-carbon compounds; interacts with Pck1p and Fbp1
SSD1	11.0682	11.7312	0.663039	1.58341	0.0976194	YDR293C	Translational repressor with a role in polar growth and wall integrity; regulated by Cbk1p phosphorylation to effect bud-specific translational control and localization of specific mRNAs; interacts with TOR pathway components; contains a functional N-terminal nuclear localization sequence and nucleocytoplasmic shuttling appears to be critical to Ssd1p function
Downregulated genes (pvalue_FDR sorted)
Symbol	Ctrl_mean	RQ_mean	Log2_FC	Linear_FC	pvalue_FDR	SGD_name	Desc.orig
IMD2	10.6352	8.00355	-2.63163	6.19724	0.00285842	YAR073W	Inosine monophosphate dehydrogenase, catalyzes the rate-limiting step in GTP biosynthesis, expression is induced by mycophenolic acid resulting in resistance to the drug, expression is repressed by nutrient limitatio
ATR1	10.981	9.20752	-1.77343	3.41866	0.00285842	YML116W	Multidrug efflux pump of the major facilitator superfamily, required for resistance to aminotriazole and 4-nitroquinoline-N-oxide
---	11.7063	9.50083	-2.20549	4.6123	0.00316843	YML131W	---
PEX21	10.8095	9.04557	-1.7639	3.39616	0.0066237	YGR239C	Peroxin required for targeting of peroxisomal matrix proteins containing PTS2; interacts with Pex7p; partially redundant with Pex18p
LYS1	12.6801	10.6031	-2.07706	4.21945	0.00728658	YIR034C	Saccharopine dehydrogenase (NAD+, L-lysine-forming), catalyzes the conversion of saccharopine to L-lysine, which is the final step in the lysine biosynthesis pathway; also has mRNA binding activity
LYS9	13.8586	11.5758	-2.28284	4.86635	0.0123911	YNR050C	Saccharopine dehydrogenase (NADP+, L-glutamate-forming); catalyzes the formation of saccharopine from alpha-aminoadipate 6-semialdehyde, the seventh step in lysine biosynthesis pathway; exhibits genetic and physical interactions with TRM112
LYS12	13.664	12.4433	-1.22065	2.33052	0.0177939	YIL094C	Homo-isocitrate dehydrogenase, an NAD-linked mitochondrial enzyme required for the fourth step in the biosynthesis of lysine, in which homo-isocitrate is oxidatively decarboxylated to alpha-ketoadipate
LYS4	12.6597	11.1481	-1.51159	2.85125	0.022122	YDR234W	Homoaconitase, catalyzes the conversion of homocitrate to homoisocitrate, which is a step in the lysine biosynthesis pathway
---	9.43129	8.23223	-1.19906	2.2959	0.022122	YPL162C	---
URH1	10.8668	9.8599	-1.00692	2.00961	0.022122	YDR400W	Uridine nucleosidase (uridine-cytidine N-ribohydrolase), cleaves N-glycosidic bonds in nucleosides; involved in the pyrimidine salvage and nicotinamide riboside salvage pathways
NIT1	11.0952	9.92745	-1.16775	2.24662	0.0242875	YIL165C	Nitrilase, member of the nitrilase branch of the nitrilase superfamily; in closely related species and other S. cerevisiae strain backgrounds YIL164C and adjacent ORF, YIL165C, likely constitute a single ORF encoding a nitrilase gene
---	9.62732	8.72411	-0.903206	1.87022	0.0242875	YCR015C	---
---	11.0899	10.2067	-0.88317	1.84442	0.0242875	YDR476C	---
FMP41	10.6211	9.74691	-0.874142	1.83292	0.0242875	YNL168C	Putative protein of unknown function; GFP-fusion protein is induced in response to the DNA-damaging agent MMS; the authentic, non-tagged protein is detected in highly purified mitochondria in high-throughput studies
LYS20	13.6546	11.86	-1.79467	3.46936	0.0267181	YDL182W	Homocitrate synthase isozyme, catalyzes the condensation of acetyl-CoA and alpha-ketoglutarate to form homocitrate, which is the first step in the lysine biosynthesis pathway; highly similar to the other isozyme, Lys21p
MET17	13.5295	11.9848	-1.54468	2.91739	0.0267181	YLR303W	Methionine and cysteine synthase (O-acetyl homoserine-O-acetyl serine sulfhydrylase), required for sulfur amino acid synthesis
MCH4	11.4259	10.1985	-1.22738	2.34142	0.0267181	YOL119C	Protein with similarity to mammalian monocarboxylate permeases, which are involved in transport of monocarboxylic acids across the plasma membrane; mutant is not deficient in monocarboxylate transport
---	11.8458	10.8214	-1.0244	2.03411	0.0267181	YHR112C	---
ACO2	12.882	11.1968	-1.68523	3.21592	0.032671	YJL200C	Putative mitochondrial aconitase isozyme; similarity to Aco1p, an aconitase required for the TCA cycle; expression induced during growth on glucose, by amino acid starvation via Gcn4p, and repressed on ethanol
LYS2	12.3304	11.3081	-1.0223	2.03116	0.032671	YBR115C	Alpha aminoadipate reductase, catalyzes the reduction of alpha-aminoadipate to alpha-aminoadipate 6-semialdehyde, which is the fifth step in biosynthesis of lysine; activation requires posttranslational phosphopantetheinylation by Lys5p
LYS14	11.0106	10.1259	-0.884727	1.84641	0.032671	YDR034C	Transcriptional activator involved in regulation of genes of the lysine biosynthesis pathway; requires 2-aminoadipate semialdehyde as co-inducer
SER3	11.8048	10.9737	-0.83106	1.77899	0.032671	YER081W	3-phosphoglycerate dehydrogenase, catalyzes the first step in serine and glycine biosynthesis; isozyme of Ser33p
SFA1	11.9396	11.2117	-0.727868	1.65619	0.032671	YDL168W	Bifunctional enzyme containing both alcohol dehydrogenase and glutathione-dependent formaldehyde dehydrogenase activities, functions in formaldehyde detoxification and formation of long chain and complex alcohols, regulated by Hog1p-Sko1p
OTU1	9.69616	8.69236	-1.0038	2.00527	0.0346264	YFL044C	Deubiquitylation enzyme that binds to the chaperone-ATPase Cdc48p; may contribute to regulation of protein degradation by deubiquitylating substrates that have been ubiquitylated by Ufd2p; member of the Ovarian Tumor (OTU) family
GRE2	11.2019	9.29995	-1.90194	3.73716	0.035867	YOL151W	3-methylbutanal reductase and NADPH-dependent methylglyoxal reductase (D-lactaldehyde dehydrogenase); stress induced (osmotic, ionic, oxidative, heat shock and heavy metals); regulated by the HOG pathway
CTP1	12.1381	10.0808	-2.05729	4.16202	0.0371964	YBR291C	Mitochondrial inner membrane citrate transporter, member of the mitochondrial carrier family
AAD6	9.89165	7.4372	-2.45446	5.48107	0.0377766	YFL056C	Putative aryl-alcohol dehydrogenase; involved in oxidative stress response; similar to P. chrysosporium aryl-alcohol dehydrogenase; expression induced in cells treated with the mycotoxin patulin
ECM13	10.8663	9.74124	-1.12502	2.18104	0.0377766	YBL043W	Non-essential protein of unknown function; induced by treatment with 8-methoxypsoralen and UVA irradiation
GCV3	13.1573	12.3136	-0.843647	1.79458	0.0377766	YAL044C	H subunit of the mitochondrial glycine decarboxylase complex, required for the catabolism of glycine to 5,10-methylene-THF; also required for all protein lipoylation; expression is regulated by levels of 5,10-methylene-THF
SEC12	10.2611	9.58534	-0.675773	1.59745	0.0377766	YNR026C	Guanine nucleotide exchange factor (GEF), activates Sar1p by catalyzing the exchange of GDP for GTP; required for the initiation of COPII vesicle formation in ER to Golgi transport; glycosylated integral membrane protein of the ER
CUE5	11.3185	10.6677	-0.650765	1.57	0.0377766	YOR042W	Protein containing a CUE domain that binds ubiquitin, which may facilitate intramolecular monoubiquitination; green fluorescent protein (GFP)-fusion protein localizes to the cytoplasm in a punctate pattern
PRE3	12.6531	12.0145	-0.638519	1.55673	0.0377766	YJL001W	Beta 1 subunit of the 20S proteasome, responsible for cleavage after acidic residues in peptides
---	12.1647	11.5535	-0.611149	1.52747	0.0377766	YMR315W	---
NFU1	10.5276	9.92246	-0.605108	1.52109	0.0400768	YKL040C	Protein involved in iron metabolism in mitochondria; similar to NifU, which is a protein required for the maturation of the Fe/S clusters of nitrogenase in nitrogen-fixing bacteria
SRY1	11.3066	10.3916	-0.914974	1.88554	0.0404693	YKL218C	3-hydroxyaspartate dehydratase, deaminates L-threo-3-hydroxyaspartate to form oxaloacetate and ammonia; required in the presence of hydroxyaspartate; highly similar to mouse serine racemase (Srr) but has no serine racemase activity
TIM22	9.81242	9.21731	-0.595119	1.5106	0.04088	YDL217C	Essential core component of the mitochondrial TIM22 complex involved in insertion of polytopic proteins into the inner membrane; forms the channel through which proteins are imported
RXT2	9.80944	9.16877	-0.640674	1.55906	0.0419463	YBR095C	Subunit of the histone deacetylase Rpd3L complex; possibly involved in cell fusion and invasive growth
GCV2	11.8102	11.1374	-0.672783	1.59415	0.0440415	YMR189W	P subunit of the mitochondrial glycine decarboxylase complex, required for the catabolism of glycine to 5,10-methylene-THF; expression is regulated by levels of 5,10-methylene-THF in the cytoplasm
HIS5	11.9882	10.9126	-1.07561	2.10762	0.0466763	YIL116W	Histidinol-phosphate aminotransferase, catalyzes the seventh step in histidine biosynthesis; responsive to general control of amino acid biosynthesis; mutations cause histidine auxotrophy and sensitivity to Cu, Co, and Ni salts
ECM31	9.8008	9.16083	-0.639965	1.55829	0.0466763	YBR176W	Ketopantoate hydroxymethyltransferase, required for pantothenic acid biosynthesis, converts 2-oxoisovalerate into 2-dehydropantoate
MRS4	10.1061	9.45856	-0.6475	1.56645	0.0470046	YKR052C	Iron transporter that mediates Fe2+ transport across the inner mitochondrial membrane; mitochondrial carrier family member, similar to and functionally redundant with Mrs3p; active under low-iron conditions; may transport other cations
PMI40	12.635	11.9023	-0.732635	1.66167	0.0482196	YER003C	Mannose-6-phosphate isomerase, catalyzes the interconversion of fructose-6-P and mannose-6-P; required for early steps in protein mannosylation
LAP3	12.4771	11.8068	-0.670377	1.59149	0.0501799	YNL239W	Cysteine aminopeptidase with homocysteine-thiolactonase activity; protects cells against homocysteine toxicity; has bleomycin hydrolase activity in vitro; transcription is regulated by galactose via Gal4p; orthologous to human BLMH
UBA4	10.5905	9.92115	-0.669306	1.59031	0.0501799	YHR111W	Protein that activates Urm1p before its conjugation to proteins (urmylation); also acts in thiolation of the wobble base of cytoplasmic tRNAs by adenylating and then thiolating Urm1p; receives sulfur from Tum1p
HBN1	9.56906	8.67228	-0.896781	1.86191	0.0512275	YCL026C-B	Putative protein of unknown function; similar to bacterial nitroreductases; green fluorescent protein (GFP)-fusion protein localizes to the cytoplasm and nucleus; protein becomes insoluble upon intracellular iron depletion
GCV1	11.4042	10.3671	-1.03717	2.0522	0.0516116	YDR019C	T subunit of the mitochondrial glycine decarboxylase complex, required for the catabolism of glycine to 5,10-methylene-THF; expression is regulated by levels of levels of 5,10-methylene-THF in the cytoplasm
PEX11	11.6352	10.8604	-0.774858	1.71102	0.0533924	YOL147C	Peroxisomal membrane protein required for medium-chain fatty acid oxidation and peroxisome proliferation, possibly by inducing membrane curvature; localization regulated by phosphorylation; transcription regulated by Adr1p and Pip2p-Oaf1p
YPR1	12.1365	11.4224	-0.71406	1.64041	0.0533924	YDR368W	NADPH-dependent aldo-keto reductase, reduces multiple substrates including 2-methylbutyraldehyde and D,L-glyceraldehyde, expression is induced by osmotic and oxidative stress; functionally redundant with other aldo-keto reductases
WTM1	13.1986	12.5015	-0.697128	1.62127	0.0543118	YOR230W	Transcriptional modulator involved in regulation of meiosis, silencing, and expression of RNR genes; required for nuclear localization of the ribonucleotide reductase small subunit Rnr2p and Rnr4p; contains WD repeats
BNA1	12.8196	11.8911	-0.928562	1.90338	0.0576029	YJR025C	3-hydroxyanthranilic acid dioxygenase, required for the de novo biosynthesis of NAD from tryptophan via kynurenine; expression regulated by Hst1p
LYS21	12.9007	12.1619	-0.738801	1.66879	0.0576029	YDL131W	Homocitrate synthase isozyme, catalyzes the condensation of acetyl-CoA and alpha-ketoglutarate to form homocitrate, which is the first step in the lysine biosynthesis pathway; highly similar to the other isozyme, Lys20p
ECM38	11.6046	10.9771	-0.627501	1.54489	0.0576029	YLR299W	Gamma-glutamyltranspeptidase, major glutathione-degrading enzyme; involved in detoxification of electrophilic xenobiotics; expression induced mainly by nitrogen starvation
SHM2	13.1259	12.5265	-0.599436	1.51512	0.0576029	YLR058C	Cytosolic serine hydroxymethyltransferase, converts serine to glycine plus 5,10 methylenetetrahydrofolate; major isoform involved in generating precursors for purine, pyrimidine, amino acid, and lipid biosynthesis
GSH1	11.6607	10.6296	-1.0311	2.04358	0.0591939	YJL101C	Gamma glutamylcysteine synthetase catalyzes the first step in glutathione (GSH) biosynthesis; expression induced by oxidants, cadmium, and mercury
IMO32	10.0148	9.37121	-0.643598	1.56222	0.0591939	YGR031W	Conserved mitochondrial protein of unknown function; processed by both mitochondrial processing peptidase and mitochondrial octapeptidyl aminopeptidase; gene contains the nested antisense gene NAG1
QDR3	11.294	10.3643	-0.929752	1.90495	0.0591988	YBR043C	Multidrug transporter of the major facilitator superfamily, has a role in polyamine homeostasis; expression is upregulated under polyamine stress; required for resistance to quinidine, barban, cisplatin, and bleomycin
SSU1	10.3609	9.77106	-0.589825	1.50506	0.0597613	YPL092W	Plasma membrane sulfite pump involved in sulfite metabolism and required for efficient sulfite efflux; major facilitator superfamily protein
YHI9	12.1293	10.5391	-1.59022	3.01094	0.0612875	YHR029C	Protein of unknown function; null mutant is defective in unfolded protein response; possibly involved in a membrane regulation metabolic pathway; member of the PhzF superfamily, though most likely not involved in phenazine production
GPD2	9.35888	8.49656	-0.862314	1.81795	0.0612875	YOL059W	NAD-dependent glycerol 3-phosphate dehydrogenase, homolog of Gpd1p, expression is controlled by an oxygen-independent signaling pathway required to regulate metabolism under anoxic conditions; located in cytosol and mitochondria
VTC3	11.2053	10.423	-0.782291	1.71986	0.0633808	YPL019C	Subunit of the vacuolar transporter chaperone (VTC) complex involved in membrane trafficking, vacuolar polyphosphate accumulation, microautophagy and non-autophagic vacuolar fusion
KEG1	10.6863	9.98915	-0.697112	1.62126	0.0648306	YFR042W	Integral membrane protein of the ER; physically interacts with Kre6p; has a role in the synthesis of beta-1,6-glucan in the cell wall; required for cell viability
ADE12	12.8884	12.1388	-0.749568	1.68129	0.0676469	YNL220W	Adenylosuccinate synthase, catalyzes the first step in synthesis of adenosine monophosphate from inosine 5'monophosphate during purine nucleotide biosynthesis; exhibits binding to single-stranded autonomously replicating (ARS) core sequence
ODC2	13.0335	12.3882	-0.645292	1.56406	0.0688567	YOR222W	Mitochondrial inner membrane transporter, exports 2-oxoadipate and 2-oxoglutarate from the mitochondrial matrix to the cytosol for use in lysine and glutamate biosynthesis and in lysine catabolism
ARG1	13.9472	13.2204	-0.726751	1.65491	0.072135	YOL058W	Arginosuccinate synthetase, catalyzes the formation of L-argininosuccinate from citrulline and L-aspartate in the arginine biosynthesis pathway; potential Cdc28p substrate
HOT13	11.161	10.549	-0.612042	1.52842	0.072135	YKL084W	Zinc-binding mitochondrial intermembrane space (IMS) protein involved in a disulfide relay system for IMS import of cysteine-containing proteins; binds Mia40p and stimulates its Erv1p-dependent oxidation, probably by sequestering zinc
OPT2	10.9621	10.3172	-0.644943	1.56368	0.0735191	YPR194C	Oligopeptide transporter; member of the OPT family, with potential orthologs in S. pombe and C. albicans; also plays a role in formation of mature vacuoles
ODC1	9.87076	9.17091	-0.699848	1.62433	0.0761749	YPL134C	Mitochondrial inner membrane transporter, exports 2-oxoadipate and 2-oxoglutarate from the mitochondrial matrix to the cytosol for lysine and glutamate biosynthesis and lysine catabolism; suppresses, in multicopy, an fmc1 null mutation
CIR1	10.9121	10.2929	-0.619125	1.53594	0.0767081	YGR207C	Mitochondrial protein that interacts with frataxin (Yfh1p); putative ortholog of mammalian electron transfer flavoprotein complex subunit ETF-beta; may have a role in oxidative stress response
NIT1	11.0397	9.3296	-1.71009	3.27181	0.078228	YIL164C	Nitrilase, member of the nitrilase branch of the nitrilase superfamily; in closely related species and other S. cerevisiae strain backgrounds YIL164C and adjacent ORF, YIL165C, likely constitute a single ORF encoding a nitrilase gene
RRP43	11.1489	10.5553	-0.593565	1.50897	0.078228	YCR035C	Exosome non-catalytic core component; involved in 3'-5' RNA processing and degradation in both the nucleus and the cytoplasm; has similarity to E. coli RNase PH and to human hRrp43p (OIP2, EXOSC8)
ISU1	12.4944	11.7379	-0.756456	1.68934	0.0791399	YPL135W	Conserved protein of the mitochondrial matrix, performs a scaffolding function during assembly of iron-sulfur clusters, interacts physically and functionally with yeast frataxin (Yfh1p); isu1 isu2 double mutant is inviable
---	11.5712	10.9356	-0.635666	1.55366	0.0821429	YGR125W	---
RME1	11.7872	11.1793	-0.607904	1.52404	0.0822569	YGR044C	Zinc finger protein involved in control of meiosis; prevents meiosis by repressing IME1 expression and promotes mitosis by activating CLN2 expression; directly repressed by a1-alpha2 regulator; mediates cell type control of sporulation
MET16	11.6184	9.52748	-2.09094	4.26026	0.0833794	YPR167C	3'-phosphoadenylsulfate reductase, reduces 3'-phosphoadenylyl sulfate to adenosine-3',5'-bisphosphate and free sulfite using reduced thioredoxin as cosubstrate, involved in sulfate assimilation and methionine metabolism
ARG7	12.5175	11.5424	-0.975071	1.96574	0.0833794	YMR062C	Mitochondrial ornithine acetyltransferase, catalyzes the fifth step in arginine biosynthesis; also possesses acetylglutamate synthase activity, regenerates acetylglutamate while forming ornithine
HOM2	13.7063	13.0896	-0.616687	1.53335	0.0833794	YDR158W	Aspartic beta semi-aldehyde dehydrogenase, catalyzes the second step in the common pathway for methionine and threonine biosynthesis; expression regulated by Gcn4p and the general control of amino acid synthesis
SNO1	9.34637	6.53131	-2.81507	7.03752	0.0835168	YMR095C	Protein of unconfirmed function, involved in pyridoxine metabolism; expression is induced during stationary phase; forms a putative glutamine amidotransferase complex with Snz1p, with Sno1p serving as the glutaminase
---	10.5187	9.80486	-0.713845	1.64017	0.0842441	YER010C	---
PUT2	11.443	10.6756	-0.767399	1.7022	0.0856192	YHR037W	Delta-1-pyrroline-5-carboxylate dehydrogenase, nuclear-encoded mitochondrial protein involved in utilization of proline as sole nitrogen source; deficiency of the human homolog causes HPII, an autosomal recessive inborn error of metabolism
HOM3	12.8807	11.881	-0.999764	1.99967	0.0868855	YER052C	Aspartate kinase (L-aspartate 4-P-transferase); cytoplasmic enzyme that catalyzes the first step in the common pathway for methionine and threonine biosynthesis; expression regulated by Gcn4p and the general control of amino acid synthesis
MET22	12.5086	11.4382	-1.0704	2.10002	0.0869515	YOL064C	Bisphosphate-3'-nucleotidase, involved in salt tolerance and methionine biogenesis; dephosphorylates 3'-phosphoadenosine-5'-phosphate and 3'-phosphoadenosine-5'-phosphosulfate, intermediates of the sulfate assimilation pathway
MHF1	10.516	9.80314	-0.712841	1.63903	0.0869515	YOL086W-A	Protein of unknown function; ortholog of human MHF1, and a component of the heterotetrameric MHF histone-fold complex that in humans interacts with both DNA and Mph1p ortholog FANCM, a Fanconi anemia complementation group protein, to stabilize and remodel blocked replication forks and repair damaged DNA; mhf1 srs2 double mutants are MMS hypersensitive
HPA3	11.092	10.1111	-0.980927	1.97373	0.0913402	YEL066W	D-Amino acid N-acetyltransferase, catalyzes N-acetylation of D-amino acids through ordered bi-bi mechanism in which acetyl-CoA is first substrate bound and CoA is last product liberated; similar to Hpa2p, acetylates histones weakly in vitro
HIT1	9.34033	8.53075	-0.809575	1.75269	0.0913402	YJR055W	Protein of unknown function, required for growth at high temperature
---	9.96723	9.17483	-0.792396	1.73195	0.0917713	YIL014C-A	---
FMO1	9.57902	8.79776	-0.781261	1.71863	0.0924793	YHR176W	Flavin-containing monooxygenase, localized to the cytoplasmic face of the ER membrane; catalyzes oxidation of biological thiols to maintain the ER redox buffer ratio for correct folding of disulfide-bonded proteins
---	11.8189	10.7327	-1.08628	2.12326	0.0944783	YOR302W	---
---	10.4867	9.84808	-0.638578	1.55679	0.0951848	YHR122W	---
YPT6	10.9036	10.3055	-0.598086	1.51371	0.0951848	YLR262C	Rab family GTPase, Ras-like GTP binding protein involved in the secretory pathway, required for fusion of endosome-derived vesicles with the late Golgi, maturation of the vacuolar carboxypeptidase Y; has similarity to the human GTPase, Rab6

## Sheet: Sup Table 3-GO terms microarray
Supplementary Table 3. GO terms enriched for differentially expressed genes in RECQL5-expressing yeast (pvalue < 0.05)
Upregulated
Molecular function
GOID	TERM	CORRECTED_PVALUE	UNCORRECTED_PVALUE	NUM_LIST_ANNOTATIONS	LIST_SIZE	TOTAL_NUM_ANNOTATIONS	POPULATION_SIZE	FDR_RATE	EXPECTED_FALSE_POSITIVES	ANNOTATED_GENES
GO:0004571	mannosyl-oligosaccharide 1,2-alpha-mannosidase activity	0.0166523	0.000179057	2	56	3	7166	0.1	0.1	YHR204W, YLR057W
GO:0015924	mannosyl-oligosaccharide mannosidase activity	0.0166523	0.000179057	2	56	3	7166	0.05	0.1	YHR204W, YLR057W
Biological Process
GOID	TERM	CORRECTED_PVALUE	UNCORRECTED_PVALUE	NUM_LIST_ANNOTATIONS	LIST_SIZE	TOTAL_NUM_ANNOTATIONS	POPULATION_SIZE	FDR_RATE	EXPECTED_FALSE_POSITIVES	ANNOTATED_GENES
GO:0022613	ribonucleoprotein complex biogenesis	1.89474e-05	4.74873e-08	19	56	593	7166	0	0	YKR086W, YDR365C, YMR014W, YLR106C, YGR245C, YOR205C, YDL031W, YDL213C, YDR490C, YMR269W, YCL054W, YLR430W, YNL227C, YKL082C, YPR143W, YDR060W, YPL043W, YGR280C, YPR169W
GO:0042273	ribosomal large subunit biogenesis	1.90948e-05	4.78567e-08	10	56	130	7166	0	0	YNL227C, YCL054W, YDR060W, YPL043W, YLR106C, YKL082C, YPR143W, YGR245C, YPR169W, YDL031W
GO:0042254	ribosome biogenesis	2.73435e-05	6.853e-08	17	56	479	7166	0	0	YMR014W, YDR365C, YMR269W, YDL213C, YDL031W, YOR205C, YGR245C, YLR106C, YNL227C, YLR430W, YCL054W, YPR169W, YGR280C, YDR060W, YPL043W, YPR143W, YKL082C
GO:0006364	rRNA processing	0.0013237	3.31755e-06	13	56	366	7166	0	0	YGR280C, YDL213C, YDL031W, YPL043W, YOR205C, YPR143W, YLR106C, YKL082C, YMR014W, YDR365C, YNL227C, YLR430W, YCL054W
GO:0016072	rRNA metabolic process	0.00459113	1.15066e-05	13	56	410	7166	0	0	YDR365C, YMR014W, YLR430W, YCL054W, YNL227C, YDL213C, YDL031W, YGR280C, YPR143W, YLR106C, YKL082C, YPL043W, YOR205C
GO:0044085	cellular component biogenesis	0.00897221	2.24867e-05	24	56	1332	7166	0	0	YNL227C, YLR430W, YCL054W, YPL043W, YDR060W, YOR073W, YPR143W, YKL082C, YBL061C, YHR023W, YPR169W, YGR280C, YKR086W, YMR014W, YLL021W, YGR229C, YDR365C, YOR205C, YGR245C, YLR106C, YDR490C, YMR269W, YDL213C, YDL031W
GO:0071840	cellular component organization or biogenesis	0.0252638	6.33178e-05	34	56	2494	7166	0	0	YMR014W, YBL052C, YDR326C, YML104C, YDR293C, YDR490C, YDL213C, YHR099W, YOR205C, YGR245C, YLR106C, YNL227C, YLR430W, YCL054W, YPR169W, YNL087W, YPL043W, YDR060W, YPR143W, YBL061C, YLL021W, YGR229C, YDR365C, YKR086W, YMR269W, YDL031W, YOL126C, YJL092W, YNL192W, YHR023W, YLR084C, YGR280C, YOR073W, YKL082C
GO:0034470	ncRNA processing	0.0288966	7.24226e-05	13	56	488	7166	0	0	YPL043W, YOR205C, YPR143W, YLR106C, YKL082C, YGR280C, YDL213C, YDL031W, YNL227C, YLR430W, YCL054W, YMR014W, YDR365C
Cellular component
GOID	TERM	CORRECTED_PVALUE	UNCORRECTED_PVALUE	NUM_LIST_ANNOTATIONS	LIST_SIZE	TOTAL_NUM_ANNOTATIONS	POPULATION_SIZE	FDR_RATE	EXPECTED_FALSE_POSITIVES	ANNOTATED_GENES
GO:0005730	nucleolus	9.36515e-06	9.00495e-08	15	56	371	7166	0	0	YCL054W, YMR269W, YNL227C, YPR169W, YPR143W, YMR014W, YKL082C, YLR106C, YDR365C, YDR060W, YDL031W, YGR245C, YGR280C, YDL213C, YPL043W
GO:0031981	nuclear lumen	0.000204749	1.96874e-06	20	56	829	7166	0	0	YPL043W, YBL052C, YGR280C, YDR060W, YLR106C, YMR014W, YML075C, YOL126C, YPR143W, YPR169W, YNL227C, YCL054W, YDL213C, YLR430W, YHR099W, YGR245C, YDL031W, YDR365C, YKL082C, YMR269W
GO:0031974	membrane-enclosed lumen	0.00109382	1.05175e-05	23	56	1184	7166	0	0	YPR169W, YPR143W, YOL126C, YCL054W, YNL227C, YML075C, YDR060W, YMR014W, YLR106C, YPL043W, YBL052C, YGR280C, YMR269W, YOL143C, YDL010W, YDL031W, YKL082C, YDR365C, YHR204W, YLR430W, YDL213C, YGR245C, YHR099W
GO:0043233	organelle lumen	0.00109382	1.05175e-05	23	56	1184	7166	0	0	YML075C, YNL227C, YCL054W, YPR143W, YOL126C, YPR169W, YGR280C, YBL052C, YPL043W, YLR106C, YMR014W, YDR060W, YDL010W, YOL143C, YMR269W, YHR099W, YGR245C, YDL213C, YLR430W, YHR204W, YDR365C, YKL082C, YDL031W
GO:0070013	intracellular organelle lumen	0.00109382	1.05175e-05	23	56	1184	7166	0	0	YLR106C, YMR014W, YDR060W, YGR280C, YBL052C, YPL043W, YNL227C, YCL054W, YOL126C, YPR143W, YPR169W, YML075C, YDR365C, YKL082C, YDL031W, YHR099W, YGR245C, YDL213C, YLR430W, YHR204W, YOL143C, YMR269W, YDL010W
GO:0005623	cell	0.00146334	1.40706e-05	56	56	5875	7166	0	0	YMR207C, YDR038C, YNL087W, YLR084C, YMR269W, YDR293C, YLR430W, YHR023W, YHR099W, YJL029C, YKL082C, YGR217W, YDR365C, YLL021W, YLR138W, YPR169W, YDR490C, YNL192W, YCL054W, YNL227C, YBL061C, YPL043W, YDR326C, YML104C, YJR127C, YOR205C, YKL209C, YOR073W, YBL042C, YBR068C, YDL010W, YBR074W, YOR346W, YJL092W, YIL047C, YOL143C, YHR204W, YDL213C, YGR245C, YGR229C, YDL031W, YML075C, YIL107C, YOL126C, YPR…
GO:0044464	cell part	0.00146334	1.40706e-05	56	56	5875	7166	0	0	YMR269W, YLR084C, YNL087W, YDR038C, YMR207C, YDR365C, YGR217W, YKL082C, YJL029C, YHR099W, YHR023W, YLR430W, YDR293C, YBL061C, YNL227C, YCL054W, YNL192W, YDR490C, YPR169W, YLR138W, YLL021W, YKL209C, YOR205C, YJR127C, YPL043W, YML104C, YDR326C, YIL047C, YOL143C, YJL092W, YOR346W, YBR074W, YDL010W, YOR073W, YBL042C, YBR068C, YDL031W, YGR229C, YGR245C, YDL213C, YHR204W, YOL126C, YPR143W, YIL107C, YML…
GO:0030687	preribosome, large subunit precursor	0.0116501	0.00011202	5	56	62	7166	0.005	0.04	YPR143W, YDR060W, YDL031W, YCL054W, YLR106C
GO:0043228	non-membrane-bounded organelle	0.0135642	0.000130425	24	56	1478	7166	0.0044	0.04	YMR014W, YLR106C, YDR060W, YGR280C, YBL052C, YJR127C, YPL043W, YCL054W, YNL227C, YPR169W, YPR143W, YLL021W, YKL082C, YDR365C, YDL031W, YHR023W, YGR245C, YHR099W, YDR293C, YLR430W, YDL213C, YMR269W, YOR346W, YOR073W
GO:0043232	intracellular non-membrane-bounded organelle	0.0135642	0.000130425	24	56	1478	7166	0.004	0.04	YDR060W, YMR014W, YLR106C, YPL043W, YBL052C, YGR280C, YJR127C, YPR169W, YPR143W, YCL054W, YNL227C, YLL021W, YDL031W, YKL082C, YDR365C, YLR430W, YDR293C, YDL213C, YGR245C, YHR023W, YHR099W, YMR269W, YOR073W, YOR346W
GO:0071944	cell periphery	0.013687	0.000131606	17	56	833	7166	0.0036	0.04	YDR038C, YNL087W, YBR068C, YBL042C, YIL047C, YLR084C, YHR023W, YGR217W, YLR138W, YLL021W, YBL061C, YDR490C, YNL192W, YML104C, YDR326C, YKL209C, YOR328W
GO:0043229	intracellular organelle	0.0193281	0.000185848	50	56	4874	7166	0.0033	0.04	YNL227C, YCL054W, YNL192W, YPR169W, YLR138W, YLL021W, YKL209C, YOR205C, YJR127C, YPL043W, YDR326C, YML104C, YMR269W, YLR084C, YNL087W, YMR207C, YDR365C, YKL082C, YJL029C, YHR099W, YHR023W, YLR430W, YDR293C, YPR143W, YOL126C, YML075C, YNR065C, YOR328W, YLR106C, YER132C, YMR014W, YDR060W, YKR086W, YBL052C, YGR280C, YLR057W, YOL143C, YIL047C, YJL092W, YOR346W, YDL010W, YBR074W, YBR068C, YOR073W, YBL…
GO:0043226	organelle	0.0196349	0.000188797	50	56	4876	7166	0.0031	0.04	YCL054W, YNL227C, YPR169W, YNL192W, YLR138W, YLL021W, YKL209C, YOR205C, YJR127C, YPL043W, YDR326C, YML104C, YMR269W, YLR084C, YNL087W, YMR207C, YKL082C, YDR365C, YJL029C, YHR023W, YHR099W, YLR430W, YDR293C, YOL126C, YPR143W, YML075C, YMR014W, YNR065C, YOR328W, YLR106C, YER132C, YKR086W, YDR060W, YLR057W, YGR280C, YBL052C, YJL092W, YIL047C, YOL143C, YBR074W, YDL010W, YOR346W, YBR068C, YOR073W, YBL…
GO:0044428	nuclear part	0.0261289	0.00025124	21	56	1243	7166	0.0029	0.04	YCL054W, YNL227C, YPR169W, YPR143W, YOL126C, YML075C, YMR014W, YLR106C, YKR086W, YDR060W, YGR280C, YBL052C, YPL043W, YMR269W, YKL082C, YDR365C, YDL031W, YGR245C, YHR099W, YDL213C, YLR430W
GO:0043227	membrane-bounded organelle	0.0262812	0.000252703	48	56	4581	7166	0.0027	0.04	YDL031W, YGR229C, YGR245C, YDL213C, YHR204W, YIL047C, YOL143C, YJL092W, YOR346W, YBR074W, YDL010W, YBL042C, YOR073W, YBR068C, YOR328W, YLR106C, YNR065C, YER132C, YMR014W, YDR060W, YKR086W, YGR280C, YBL052C, YLR057W, YOL126C, YPR143W, YML075C, YDR365C, YKL082C, YJL029C, YHR099W, YDR293C, YLR430W, YMR269W, YLR084C, YNL087W, YMR207C, YKL209C, YOR205C, YJR127C, YML104C, YPL043W, YDR326C, YNL227C, YCL…
GO:0005622	intracellular	0.0348768	0.000335354	54	56	5711	7166	0.0025	0.04	YKL209C, YOR205C, YJR127C, YML104C, YPL043W, YDR326C, YNL227C, YBL061C, YCL054W, YNL192W, YPR169W, YDR490C, YLR138W, YLL021W, YDR365C, YKL082C, YJL029C, YHR099W, YHR023W, YDR293C, YLR430W, YMR269W, YLR084C, YNL087W, YMR207C, YOR328W, YEL021W, YNR065C, YLR106C, YER132C, YMR014W, YDR060W, YKR086W, YBL052C, YGR280C, YLR057W, YPR143W, YOL126C, YIL107C, YML075C, YDL031W, YGR229C, YGR245C, YDL213C, YHR…
GO:0044424	intracellular part	0.0348768	0.000335354	54	56	5711	7166	0.0024	0.04	YIL107C, YML075C, YOL126C, YPR143W, YGR280C, YBL052C, YLR057W, YDR060W, YKR086W, YOR328W, YLR106C, YNR065C, YEL021W, YER132C, YMR014W, YOR073W, YBL042C, YBR068C, YOR346W, YBR074W, YDL010W, YIL047C, YOL143C, YJL092W, YDL213C, YHR204W, YGR245C, YDL031W, YGR229C, YLL021W, YLR138W, YNL192W, YPR169W, YDR490C, YNL227C, YBL061C, YCL054W, YML104C, YPL043W, YDR326C, YJR127C, YOR205C, YKL209C, YMR207C, YNL…
GO:0030684	preribosome	0.0363507	0.000349526	7	56	172	7166	0.0022	0.04	YPR143W, YDL031W, YDR060W, YCL054W, YMR014W, YLR106C, YDL213C
Downregulated
Molecular function
GOID	TERM	CORRECTED_PVALUE	UNCORRECTED_PVALUE	NUM_LIST_ANNOTATIONS	LIST_SIZE	TOTAL_NUM_ANNOTATIONS	POPULATION_SIZE	FDR_RATE	EXPECTED_FALSE_POSITIVES	ANNOTATED_GENES
GO:0048037	cofactor binding	9.7409e-08	6.67185e-10	17	89	213	7166	0	0	YPL135W, YIL094C, YHR112C, YMR189W, YKL040C, YBR115C, YER081W, YDR158W, YKL218C, YHR176W, YDR234W, YLR303W, YAL044C, YJL200C, YIL116W, YLR058C, YOL059W
GO:0016491	oxidoreductase activity	1.24031e-07	8.49526e-10	21	89	347	7166	0	0	YHR037W, YHR176W, YIR034C, YDL168W, YMR315W, YGR207C, YDR368W, YOL059W, YPR167C, YCL026C-B, YIL094C, YFL056C, YML131W, YNR050C, YJR025C, YOL151W, YMR189W, YBR115C, YER081W, YDR158W, YDR019C
GO:0003824	catalytic activity	1.23451e-05	8.45554e-08	54	89	2379	7166	0	0	YCL026C-B, YNL239W, YLR058C, YJL200C, YDL182W, YER010C, YMR315W, YGR207C, YER003C, YMR095C, YLR303W, YHR037W, YHR029C, YDR019C, YDR158W, YDL131W, YMR189W, YIL164C, YOL151W, YEL066W, YHR112C, YER052C, YOL058W, YPR167C, YOL059W, YGR031W, YDR368W, YIL116W, YCR015C, YLR262C, YBR176W, YBR095C, YDL168W, YIR034C, YDR234W, YHR176W, YOL064C, YNL168C, YKL218C, YMR062C, YFL044C, YER081W, YLR299W, YBR115C, Y…
GO:0050662	coenzyme binding	1.99653e-05	1.36749e-07	12	89	141	7166	0	0	YER081W, YDR158W, YIL116W, YAL044C, YMR189W, YOL059W, YLR058C, YHR112C, YKL218C, YIL094C, YLR303W, YHR176W
GO:0019842	vitamin binding	0.000656032	4.49337e-06	7	89	55	7166	0	0	YLR058C, YLR303W, YKL218C, YHR112C, YMR189W, YBR115C, YIL116W
GO:0030170	pyridoxal phosphate binding	0.00165627	1.13443e-05	6	89	42	7166	0	0	YLR303W, YLR058C, YIL116W, YKL218C, YHR112C, YMR189W
GO:0070279	vitamin B6 binding	0.00165627	1.13443e-05	6	89	42	7166	0	0	YLR303W, YLR058C, YIL116W, YHR112C, YKL218C, YMR189W
GO:0016616	oxidoreductase activity, acting on the CH-OH group of donors, NAD or NADP as acceptor	0.0127239	8.71501e-05	7	89	86	7166	0	0	YDL168W, YOL151W, YOL059W, YDR368W, YER081W, YIL094C, YFL056C
GO:0043169	cation binding	0.0127998	8.767e-05	24	89	861	7166	0	0	YNL220W, YJR025C, YIL094C, YPL135W, YFL044C, YDR034C, YDL131W, YKL040C, YMR189W, YHR111W, YJR055W, YBR176W, YDL168W, YER003C, YOL064C, YDR234W, YNL168C, YGR044C, YKL218C, YLR058C, YJL200C, YER010C, YKL084W, YDL182W
GO:0016614	oxidoreductase activity, acting on CH-OH group of donors	0.0182293	0.000124858	7	89	91	7166	0	0	YIL094C, YFL056C, YER081W, YDR368W, YOL059W, YOL151W, YDL168W
GO:0004410	homocitrate synthase activity	0.0222706	0.000152539	2	89	2	7166	0.0055	0.06	YDL131W, YDL182W
GO:0004753	saccharopine dehydrogenase activity	0.0222706	0.000152539	2	89	2	7166	0.005	0.06	YNR050C, YIR034C
GO:0046872	metal ion binding	0.0279353	0.000191338	23	89	847	7166	0.0046	0.06	YNL168C, YGR044C, YKL218C, YER003C, YBR176W, YDL168W, YDR234W, YOL064C, YJL200C, YDL182W, YKL084W, YER010C, YLR058C, YPL135W, YIL094C, YNL220W, YJR025C, YDL131W, YJR055W, YKL040C, YHR111W, YFL044C, YDR034C
Biological Process
GOID	TERM	CORRECTED_PVALUE	UNCORRECTED_PVALUE	NUM_LIST_ANNOTATIONS	LIST_SIZE	TOTAL_NUM_ANNOTATIONS	POPULATION_SIZE	FDR_RATE	EXPECTED_FALSE_POSITIVES	ANNOTATED_GENES
GO:1901605	alpha-amino acid metabolic process	1.57266e-22	3.4948e-25	29	89	182	7166	0	0	YMR062C, YMR189W, YEL066W, YHR037W, YER052C, YIL094C, YLR058C, YDR158W, YOL064C, YIL116W, YDR019C, YER081W, YIR034C, YJL200C, YNR050C, YKL218C, YDL131W, YAL044C, YJR025C, YDL182W, YDR034C, YDR234W, YPR167C, YBR115C, YMR095C, YNL239W, YOL058W, YHR112C, YLR303W
GO:0006520	cellular amino acid metabolic process	1.25161e-19	2.78135e-22	30	89	251	7166	0	0	YDR034C, YDR234W, YPR167C, YJR025C, YAL044C, YDL182W, YHR112C, YOL058W, YLR303W, YBR115C, YMR095C, YDL168W, YNL239W, YIL094C, YLR058C, YDR158W, YMR062C, YMR189W, YHR037W, YEL066W, YER052C, YJL200C, YIR034C, YNR050C, YKL218C, YDL131W, YOL064C, YDR019C, YIL116W, YER081W
GO:0009085	lysine biosynthetic process	9.12432e-17	2.02763e-19	11	89	14	7166	0	0	YER052C, YDL182W, YDR158W, YDR034C, YDR234W, YIL094C, YBR115C, YNR050C, YDL131W, YJL200C, YIR034C
GO:1901607	alpha-amino acid biosynthetic process	1.90907e-16	4.24237e-19	21	89	120	7166	0	0	YOL058W, YLR303W, YBR115C, YDR234W, YDR034C, YPR167C, YDL182W, YNR050C, YDL131W, YKL218C, YJL200C, YIR034C, YER081W, YOL064C, YIL116W, YDR158W, YIL094C, YLR058C, YHR037W, YER052C, YMR062C
GO:0043436	oxoacid metabolic process	2.80271e-16	6.22825e-19	34	89	448	7166	0	0	YJL200C, YDL131W, YOL064C, YER081W, YLR058C, YIL094C, YDR158W, YBR176W, YMR062C, YER052C, YEL066W, YLR303W, YMR095C, YNL239W, YPR167C, YDR034C, YAL044C, YOL147C, YJR025C, YDL182W, YIR034C, YKL218C, YNR050C, YIL116W, YDR019C, YMR189W, YHR037W, YOL058W, YHR112C, YPL019C, YBR115C, YDL168W, YDR234W, YER010C
GO:0006082	organic acid metabolic process	3.22845e-16	7.17432e-19	34	89	450	7166	0	0	YDL131W, YJL200C, YER081W, YOL064C, YDR158W, YLR058C, YIL094C, YER052C, YEL066W, YMR062C, YBR176W, YLR303W, YNL239W, YMR095C, YPR167C, YDR034C, YDL182W, YOL147C, YAL044C, YJR025C, YKL218C, YNR050C, YIR034C, YDR019C, YIL116W, YHR037W, YMR189W, YPL019C, YHR112C, YOL058W, YDL168W, YBR115C, YDR234W, YER010C
GO:0006553	lysine metabolic process	3.38742e-16	7.52761e-19	11	89	15	7166	0	0	YDR158W, YIL094C, YDR034C, YDR234W, YDL182W, YER052C, YNR050C, YDL131W, YIR034C, YJL200C, YBR115C
GO:0019752	carboxylic acid metabolic process	7.25288e-16	1.61175e-18	33	89	429	7166	0	0	YNL239W, YMR095C, YLR303W, YDL182W, YJR025C, YOL147C, YAL044C, YPR167C, YDR034C, YER081W, YOL064C, YDL131W, YJL200C, YER052C, YEL066W, YMR062C, YBR176W, YDR158W, YLR058C, YIL094C, YDL168W, YBR115C, YOL058W, YHR112C, YER010C, YDR234W, YDR019C, YIL116W, YKL218C, YNR050C, YIR034C, YHR037W, YMR189W
GO:0008652	cellular amino acid biosynthetic process	9.20422e-16	2.04538e-18	21	89	129	7166	0	0	YDL182W, YDR034C, YDR234W, YPR167C, YBR115C, YOL058W, YLR303W, YHR037W, YER052C, YMR062C, YDR158W, YIL094C, YLR058C, YER081W, YOL064C, YIL116W, YNR050C, YDL131W, YKL218C, YIR034C, YJL200C
GO:0016053	organic acid biosynthetic process	3.01731e-14	6.70513e-17	23	89	195	7166	0	0	YBR115C, YOL058W, YLR303W, YDL182W, YJR025C, YDR234W, YDR034C, YPR167C, YER081W, YOL064C, YIL116W, YNR050C, YKL218C, YDL131W, YIR034C, YJL200C, YHR037W, YER052C, YMR062C, YBR176W, YDR158W, YIL094C, YLR058C
GO:0046394	carboxylic acid biosynthetic process	3.01731e-14	6.70513e-17	23	89	195	7166	0	0	YBR115C, YLR303W, YOL058W, YDL182W, YJR025C, YPR167C, YDR234W, YDR034C, YER081W, YIL116W, YOL064C, YDL131W, YKL218C, YNR050C, YJL200C, YIR034C, YER052C, YHR037W, YMR062C, YBR176W, YDR158W, YLR058C, YIL094C
GO:0044281	small molecule metabolic process	1.18775e-13	2.63944e-16	41	89	829	7166	0	0	YIL116W, YDR019C, YIR034C, YKL218C, YNR050C, YNL220W, YMR189W, YHR037W, YBR115C, YDL168W, YHR112C, YOL058W, YPL019C, YER010C, YDR234W, YOL151W, YMR315W, YOL064C, YOL059W, YER081W, YJL200C, YDL131W, YMR062C, YBR176W, YER052C, YEL066W, YLR058C, YIL094C, YDR158W, YMR095C, YDR368W, YNL239W, YER003C, YLR303W, YDR400W, YAL044C, YOL147C, YJR025C, YDL182W, YPR167C, YDR034C
GO:0009067	aspartate family amino acid biosynthetic process	2.89162e-13	6.42583e-16	14	89	51	7166	0	0	YOL064C, YBR115C, YLR303W, YIR034C, YJL200C, YNR050C, YDL131W, YER052C, YDL182W, YIL094C, YDR034C, YDR234W, YPR167C, YDR158W
GO:0019878	lysine biosynthetic process via aminoadipic acid	4.46805e-13	9.92901e-16	9	89	12	7166	0	0	YDL182W, YDR034C, YDR234W, YIL094C, YBR115C, YIR034C, YJL200C, YNR050C, YDL131W
GO:0009066	aspartate family amino acid metabolic process	1.86918e-11	4.15373e-14	14	89	67	7166	0	0	YDL131W, YNR050C, YIR034C, YLR303W, YJL200C, YBR115C, YOL064C, YDR158W, YPR167C, YIL094C, YDR034C, YDR234W, YER052C, YDL182W
GO:0044283	small molecule biosynthetic process	4.93413e-11	1.09647e-13	25	89	333	7166	0	0	YDL182W, YJR025C, YPR167C, YDR034C, YDR234W, YDL168W, YMR095C, YBR115C, YLR303W, YOL058W, YER052C, YHR037W, YBR176W, YMR062C, YDR158W, YLR058C, YIL094C, YER081W, YIL116W, YOL064C, YKL218C, YDL131W, YNR050C, YIR034C, YJL200C
GO:0009069	serine family amino acid metabolic process	1.8631e-09	4.14023e-12	11	89	45	7166	0	0	YPR167C, YLR058C, YDR158W, YMR189W, YAL044C, YER052C, YHR112C, YLR303W, YKL218C, YDR019C, YER081W
GO:0009070	serine family amino acid biosynthetic process	6.47697e-06	1.43933e-08	7	89	25	7166	0	0	YER052C, YER081W, YDR158W, YKL218C, YPR167C, YLR058C, YLR303W
GO:0006790	sulfur compound metabolic process	9.7464e-05	2.16587e-07	12	89	147	7166	0	0	YLR299W, YER052C, YKL040C, YPL135W, YPR167C, YDR158W, YHR122W, YJL101C, YOL064C, YNL239W, YLR303W, YHR112C
GO:0009063	cellular amino acid catabolic process	0.000279839	6.21864e-07	8	89	60	7166	0	0	YDR019C, YDL168W, YNL239W, YJR025C, YAL044C, YMR189W, YHR037W, YLR058C
GO:1901606	alpha-amino acid catabolic process	0.000583839	1.29742e-06	7	89	46	7166	0	0	YLR058C, YAL044C, YMR189W, YJR025C, YDR019C, YHR037W, YNL239W
GO:0019464	glycine decarboxylation via glycine cleavage system	0.000833596	1.85244e-06	3	89	3	7166	0	0	YMR189W, YDR019C, YAL044C
GO:0044282	small molecule catabolic process	0.00101134	2.24742e-06	11	89	151	7166	0	0	YDR019C, YOL064C, YDR368W, YNL239W, YDL168W, YLR058C, YJR025C, YMR189W, YAL044C, YER010C, YHR037W
GO:0000096	sulfur amino acid metabolic process	0.00104657	2.32572e-06	7	89	50	7166	0	0	YOL064C, YNL239W, YER052C, YLR303W, YPR167C, YHR112C, YDR158W
GO:0006544	glycine metabolic process	0.00120234	2.67186e-06	4	89	9	7166	0	0	YDR019C, YMR189W, YAL044C, YLR058C
GO:0009071	serine family amino acid catabolic process	0.00120234	2.67186e-06	4	89	9	7166	0	0	YLR058C, YAL044C, YMR189W, YDR019C
GO:0046395	carboxylic acid catabolic process	0.00145763	3.23918e-06	9	89	99	7166	0	0	YNL239W, YDL168W, YDR019C, YLR058C, YHR037W, YER010C, YAL044C, YJR025C, YMR189W
GO:0016054	organic acid catabolic process	0.00158566	3.52368e-06	9	89	100	7166	0	0	YLR058C, YER010C, YJR025C, YAL044C, YMR189W, YHR037W, YDR019C, YNL239W, YDL168W
GO:0006546	glycine catabolic process	0.00330436	7.34302e-06	3	89	4	7166	0	0	YMR189W, YDR019C, YAL044C
GO:0009092	homoserine metabolic process	0.0162477	3.6106e-05	4	89	16	7166	0.0013	0.04	YER052C, YHR112C, YLR303W, YDR158W
GO:0009086	methionine biosynthetic process	0.024875	5.52778e-05	5	89	34	7166	0.0032	0.1	YOL064C, YER052C, YPR167C, YLR303W, YDR158W
GO:0006730	one-carbon metabolic process	0.0268031	5.95626e-05	4	89	18	7166	0.0031	0.1	YLR058C, YDR019C, YMR189W, YAL044C
GO:0001505	regulation of neurotransmitter levels	0.0416396	9.25325e-05	4	89	20	7166	0.0036	0.12	YLR058C, YMR189W, YDR019C, YAL044C
GO:0042133	neurotransmitter metabolic process	0.0416396	9.25325e-05	4	89	20	7166	0.0035	0.12	YLR058C, YAL044C, YMR189W, YDR019C
GO:0051186	cofactor metabolic process	0.042938	9.54179e-05	12	89	265	7166	0.0034	0.12	YKL040C, YPL135W, YJR025C, YLR299W, YBR176W, YMR315W, YHR122W, YLR058C, YOL059W, YMR095C, YJL101C, YDR400W
GO:0000097	sulfur amino acid biosynthetic process	0.0431517	9.58927e-05	5	89	38	7166	0.0039	0.14	YER052C, YOL064C, YDR158W, YPR167C, YLR303W
GO:0006555	methionine metabolic process	0.0431517	9.58927e-05	5	89	38	7166	0.0038	0.14	YDR158W, YPR167C, YLR303W, YER052C, YOL064C
GO:0017144	drug metabolic process	0.0495426	0.000110095	12	89	269	7166	0.0053	0.2	YER010C, YAL044C, YMR189W, YJR025C, YPR167C, YLR058C, YMR095C, YDR019C, YDL168W, YLR303W, YNL220W, YKL218C
Cellular component
GOID	TERM	CORRECTED_PVALUE	UNCORRECTED_PVALUE	NUM_LIST_ANNOTATIONS	LIST_SIZE	TOTAL_NUM_ANNOTATIONS	POPULATION_SIZE	FDR_RATE	EXPECTED_FALSE_POSITIVES	ANNOTATED_GENES
GO:0005960	glycine cleavage complex	0.000565413	7.34302e-06	3	89	4	7166	0	0	YDR019C, YMR189W, YAL044C
GO:0005737	cytoplasm	0.00134841	1.75118e-05	77	89	4786	7166	0	0	YPL092W, YOL151W, YML131W, YHR037W, YAL044C, YER052C, YDR368W, YGR031W, YJR055W, YLR303W, YIL116W, YFL044C, YPL162C, YEL066W, YHR176W, YJL001W, YMR062C, YNR050C, YBR176W, YDR019C, YOL064C, YNL239W, YHR029C, YPR194C, YPL019C, YOL119C, YOR230W, YHR112C, YOR302W, YHR122W, YDR476C, YFR042W, YER081W, YIL094C, YJR025C, YGR125W, YHR111W, YJL200C, YDL131W, YPL135W, YDL217C, YOR042W, YGR044C, YNL220W, YPR…

## Sheet: Sup Table 4-Genomic features 
Supplementary Table 4. Genomic features mapped by different ChIP-chip binding clusters
		Genome	RECQL5	Rpb3	Hpr1
	ORFs	6604	1545	3259	4320
	Centromeres	16	9	0	0
	Telomeres	32	31	22	30
	ARS	352	41	38	73
	Introns	377	89	148	136
	snRNA/snoRNA	83	26	80	35
	Retrotransposons	50	48	46	50
	ncRNA	18	3	4	8
	rRNA	27	25	25	25
	tRNA	299	17	12	50
	Other	8596	2172	3963	5115
	Total	16454	4006	7597	9842

## Sheet: Sup Table 5-GO terms ChIP-chip
Supplementary Table 5. GO terms enriched for RECQL5-binding genes (pvalue < 0.05)
Molecular function
GOID	TERM	CORRECTED_PVALUE	UNCORRECTED_PVALUE	NUM_LIST_ANNOTATIONS	LIST_SIZE	TOTAL_NUM_ANNOTATIONS	POPULATION_SIZE	FDR_RATE	EXPECTED_FALSE_POSITIVES	ANNOTATED_GENES
GO:0036094	small molecule binding	1.18985e-26	1.49479e-29	348	1545	961	7166	0	0	YPL091W, YIL125W, YHR205W, YCL004W, YLR060W, YNR070W, YDR059C, YHR025W, YHR082C, YLR106C, YHL007C, YJR009C, YGL078C, YOR207C, YFR031C, YGL202W, YDL171C, YPL023C, YAL012W, YCR012W, YJL052W, YOR187W, YHR023W, YGR270W, YDL141W, YKL171W, YLL026W, YJR045C, YCL030C, YHR064C, YPR019W, YNR016C, YJL005W, YCR053W, YDR545W, YPL106C, YOR396W, YPL240C, YDR158W, YLR058C, YML133C, YLR247C, YFL066C, YIL115C, YIL…
GO:0005198	structural molecule activity	1.04882e-25	1.31761e-28	172	1545	367	7166	0	0	YEL049W, YCR031C, YBR191W, YOL161C, YKL006W, YKL224C, YGR119C, YGL147C, YGL030W, YGR294W, YJL223C, YJL191W, YDR382W, YNL069C, YLR333C, YGR214W, YKL164C, YPL079W, YBR081C, YJL041W, YDL075W, YNR076W, YGL123W, YNL096C, YPL090C, YDL225W, YLR167W, YNL067W, YNL162W, YMR188C, YBR048W, YLL064C, YPL143W, YLR461W, YOR096W, YBR301W, YGR027C, YHL033C, YDL195W, YJL177W, YLR048W, YLR075W, YOR098C, YFL039C, YJL…
GO:0000166	nucleotide binding	8.70101e-23	1.09309e-25	318	1545	889	7166	0	0	YKL171W, YDL141W, YLL026W, YJR045C, YHR023W, YOR187W, YJL052W, YGR270W, YPL240C, YOR396W, YPL106C, YJL005W, YDR545W, YCL030C, YPR019W, YHR064C, YNR016C, YHR082C, YHR025W, YLR106C, YNR070W, YLR060W, YDR059C, YHR205W, YCL004W, YPL091W, YCR012W, YDL171C, YFR031C, YPL023C, YJR009C, YGL078C, YHL007C, YDR135C, YGR204W, YKL210W, YLR035C, YJR121W, YER069W, YGL167C, YLR153C, YOR233W, YDR466W, YLL066C, YPL…
GO:1901265	nucleoside phosphate binding	8.70101e-23	1.09309e-25	318	1545	889	7166	0	0	YJL092W, YPR035W, YNL256W, YDR502C, YIL009W, YBL111C, YFL039C, YLR467W, YOR025W, YHR030C, YHL014C, YOL059W, YJR124C, YER176W, YNL154C, YDR093W, YIL094C, YLR466W, YHR074W, YNL161W, YOR133W, YJR064W, YNL241C, YDL017W, YOR335C, YBL105C, YBL039C, YGR175C, YGR163W, YJL111W, YFL022C, YLL048C, YFR030W, YHR216W, YGR152C, YOL136C, YLR249W, YPL058C, YJL087C, YAL019W, YBL017C, YBR136W, YER025W, YPR161C, YNL…
GO:0003735	structural constituent of ribosome	4.91318e-21	6.17234e-24	120	1545	236	7166	0	0	YLR441C, YFR031C-A, YKL180W, YNL177C, YLR367W, YJR123W, YNL185C, YDR447C, YHL015W, YDL083C, YLR061W, YGL135W, YBL087C, YGR148C, YGL189C, YLR388W, YOR312C, YER131W, YDL082W, YEL054C, YHR021C, YBR031W, YGR085C, YDR450W, YOL121C, YKL156W, YER056C-A, YJL189W, YPL131W, YHR010W, YDR064W, YBL092W, YLR048W, YJL177W, YGL076C, YLR075W, YPR132W, YGL031C, YLR340W, YDR012W, YHL001W, YDL136W, YPL081W, YML026C,…
GO:0043168	anion binding	1.05003e-20	1.31913e-23	338	1545	986	7166	0	0	YGL078C, YGR241C, YHL007C, YCR012W, YAL012W, YDR153C, YFR031C, YDL171C, YGL202W, YPL023C, YHR205W, YCL004W, YPL091W, YIL125W, YHR025W, YHR082C, YLR106C, YLR060W, YNR070W, YAR002W, YDR059C, YJL005W, YCR053W, YDR545W, YCL030C, YPR019W, YNR016C, YHR064C, YOR396W, YPL240C, YML072C, YPL106C, YOR187W, YHR023W, YGR270W, YKL171W, YDL141W, YJR045C, YLL026W, YIL047C, YFL016C, YOL068C, YDR097C, YMR109W, YAL…
GO:0008144	drug binding	1.0296e-19	1.29346e-22	271	1545	748	7166	0	0	YGR264C, YLR276C, YMR207C, YLR259C, YFR055W, YDR040C, YOL061W, YOR191W, YDR039C, YDR188W, YOR259C, YDR127W, YBR059C, YMR001C, YDR212W, YPR173C, YER055C, YDR173C, YNL112W, YCR008W, YLL067C, YGR124W, YLR180W, YDR208W, YLR398C, YMR080C, YJL138C, YAL017W, YLL024C, YER036C, YJL014W, YLL008W, YCL017C, YOL100W, YDR507C, YCL064C, YPR204W, YHL050C, YOR168W, YDL033C, YGL171W, YDL229W, YHR020W, YPR081C, YER…
GO:0097367	carbohydrate derivative binding	1.06871e-19	1.3426e-22	286	1545	803	7166	0	0	YJL050W, YBR218C, YGR281W, YAL035W, YLR286C, YBR245C, YOL097C, YMR246W, YPR024W, YOR267C, YDR190C, YNR012W, YBR142W, YGL006W, YOR153W, YIL177C, YEL032W, YOR141C, YCR036W, YOR005C, YEL031W, YBR208C, YLL019C, YKR059W, YJL141C, YNL183C, YPR080W, YJR007W, YIL126W, YPR010C, YPL283C, YJR049C, YNL064C, YAL038W, YHR218W, YGL201C, YOR089C, YGL008C, YPR145W, YPL036W, YDL084W, YHR019C, YJL165C, YGL148W, YPL…
GO:0035639	purine ribonucleoside triphosphate binding	4.38709e-19	5.51142e-22	275	1545	769	7166	0	0	YDR093W, YNL154C, YER176W, YJR124C, YHL014C, YHR030C, YOR133W, YNL161W, YHR074W, YLR466W, YBL111C, YIL009W, YDR502C, YNL256W, YPR035W, YJL092W, YLR467W, YFL039C, YER025W, YBR136W, YAL019W, YJL087C, YDR037W, YDR334W, YPR161C, YNL329C, YBL039C, YOR335C, YBL105C, YDL017W, YJR064W, YPL058C, YOL136C, YGR152C, YLR249W, YFL022C, YLL048C, YJL111W, YGR163W, YIR002C, YPL217C, YOR303W, YDR023W, YOR217W, YJL…
GO:0017076	purine nucleotide binding	7.90344e-19	9.92894e-22	277	1545	779	7166	0	0	YBR202W, YDR011W, YGR185C, YML001W, YJR092W, YGR061C, YAL036C, YDR292C, YGR296W, YPL217C, YOR303W, YIR002C, YPL141C, YDR023W, YOR217W, YJL033W, YKL209C, YCL024W, YKL203C, YER190W, YDL225W, YDL160C, YGR240C, YDR017C, YDR172W, YKL204W, YBR101C, YGL083W, YFL038C, YBR084W, YPR035W, YJL092W, YBL111C, YIL009W, YNL256W, YDR502C, YFL039C, YLR467W, YHL014C, YHR030C, YDR093W, YER176W, YNL154C, YJR124C, YLR…
GO:0032553	ribonucleotide binding	1.21048e-18	1.5207e-21	280	1545	792	7166	0	0	YGR124W, YLL067C, YCR008W, YNL112W, YJR076C, YER055C, YDR173C, YPR173C, YDR385W, YER036C, YDL055C, YLL024C, YJL138C, YMR080C, YAL017W, YLR398C, YHR179W, YOR205C, YDR208W, YLR180W, YDR039C, YOR191W, YOL061W, YDR040C, YLR259C, YMR207C, YLR276C, YGR267C, YGR264C, YDR212W, YMR001C, YBR059C, YDR127W, YDL192W, YML124C, YOR259C, YDR188W, YIL147C, YHR005C, YER087W, YKL198C, YDR341C, YMR205C, YLR133W, YDL…
GO:0032555	purine ribonucleotide binding	1.32296e-18	1.66201e-21	275	1545	774	7166	0	0	YJL034W, YGL234W, YKL181W, YHR020W, YPR081C, YER166W, YIL022W, YOR168W, YDL033C, YNR053C, YGL171W, YDL229W, YPR204W, YHL050C, YDR507C, YOL100W, YLL008W, YJL014W, YNL209W, YOR204W, YIL142W, YER070W, YDL126C, YDR038C, YDR194C, YNL339C, YPR033C, YLR293C, YDL007W, YOL058W, YHR003C, YIL147C, YHR005C, YKL198C, YER087W, YLR133W, YDR341C, YMR205C, YBR059C, YMR001C, YDR212W, YDL192W, YDR127W, YOR259C, YML…
GO:0003729	mRNA binding	4.81571e-18	6.04988e-21	105	1545	207	7166	0	0	YNL262W, YPR163C, YLR432W, YNL112W, YLR304C, YHR165C, YJR091C, YAR007C, YGL245W, YPL212C, YHL015W, YER176W, YJR123W, YMR012W, YLR197W, YER131W, YGL189C, YLR398C, YGL178W, YPL012W, YNR051C, YGR162W, YMR080C, YDL185W, YLR276C, YGR103W, YBL004W, YGR279C, YER165W, YML010W, YML017W, YHR216W, YPL126W, YDR496C, YPL009C, YPL226W, YGR155W, YDL136W, YOR362C, YOR236W, YER151C, YOL139C, YDR037W, YOR206W, YER…
GO:0005524	ATP binding	2.26248e-17	2.84231e-20	243	1545	670	7166	0	0	YOR191W, YDR039C, YOL061W, YLL018C, YFL002C, YJL128C, YDL185W, YBL022C, YMR207C, YLR259C, YMR186W, YDR040C, YGR264C, YDR122W, YLR276C, YGL253W, YKL210W, YBR059C, YLR035C, YMR001C, YDR135C, YDR212W, YGR204W, YGL167C, YOR233W, YLR153C, YER069W, YJR121W, YDR127W, YOR259C, YPL082C, YDR188W, YLL066C, YDR466W, YMR216C, YOR326W, YAL005C, YGR124W, YMR109W, YML093W, YNL112W, YOR119C, YCR008W, YOR117W, YOR…
GO:0030554	adenyl nucleotide binding	3.36769e-17	4.23076e-20	245	1545	679	7166	0	0	YIL147C, YCR012W, YFR031C, YKL198C, YER087W, YMR205C, YDR341C, YGL078C, YLR133W, YHL007C, YDL126C, YHR025W, YDR038C, YHR082C, YER070W, YIL142W, YLR106C, YOR204W, YNL209W, YNR070W, YLR060W, YDR059C, YDR194C, YDL007W, YNL339C, YPR033C, YCL004W, YHR205W, YOL058W, YHR003C, YOR396W, YPL240C, YHL050C, YPR204W, YPL106C, YDR507C, YJL005W, YOL100W, YDR545W, YCL030C, YLL008W, YJL014W, YHR064C, YPR019W, YNR…
GO:0043167	ion binding	5.03682e-17	6.32767e-20	489	1545	1635	7166	0	0	YGL148W, YLR388W, YJL165C, YDR001C, YLR131C, YPL160W, YJR048W, YDR386W, YFR005C, YOR317W, YKL101W, YBR118W, YPL093W, YDR052C, YBR121C, YOR089C, YNL130C, YLR044C, YHR218W, YGL201C, YPR145W, YGL008C, YDL084W, YJL157C, YPL036W, YFR004W, YHR019C, YLR432W, YOL139C, YJL225C, YDR129C, YAL002W, YOR151C, YDR500C, YER052C, YPL226W, YKR001C, YHR193C, YEL077C, YDL143W, YBR179C, YDR091C, YMR015C, YPL135W, YMR…
GO:0032559	adenyl ribonucleotide binding	7.00944e-17	8.80582e-20	243	1545	675	7166	0	0	YJR064W, YDL017W, YKR002W, YOR335C, YBL105C, YBL076C, YBL039C, YJL111W, YBR114W, YJL130C, YER172C, YER095W, YGR094W, YFL022C, YLL048C, YMR217W, YPL058C, YOL136C, YDR091C, YLR249W, YJL087C, YAL019W, YEL077C, YDL143W, YBR136W, YPL226W, YER052C, YDR334W, YPR161C, YNL329C, YDR037W, YJL225C, YJL092W, YHR019C, YPR035W, YPL036W, YNL256W, YDR502C, YBL111C, YDL084W, YIL009W, YFL039C, YGL008C, YPR145W, YGL…
GO:1901363	heterocyclic compound binding	6.00591e-14	7.54511e-17	643	1545	2346	7166	0	0	YPL198W, YOL123W, YGL254W, YMR272C, YGL125W, YGL049C, YDR310C, YCL031C, YPR179C, YDR145W, YLL008W, YCL017C, YDL140C, YBR112C, YGL234W, YJL034W, YNL302C, YOL127W, YEL039C, YKL181W, YNL016W, YGL171W, YDL229W, YDL033C, YOR168W, YDL148C, YIL173W, YNL118C, YIL147C, YER087W, YLR133W, YNL232W, YCR096C, YCR077C, YBR084C-A, YER070W, YGL035C, YBR049C, YDR038C, YNL209W, YOR204W, YLR293C, YOR063W, YOR065W, Y…
GO:0097159	organic cyclic compound binding	6.63603e-14	8.33672e-17	646	1545	2360	7166	0	0	YGR034W, YDR026C, YJR009C, YDR369C, YLL046C, YGL078C, YMR142C, YOR207C, YGL202W, YMR143W, YGL103W, YCR012W, YGL122C, YPL243W, YOR198C, YIL125W, YHR205W, YDR059C, YDR326C, YHR082C, YKL125W, YBL027W, YEL009C, YBR119W, YDR545W, YMR229C, YNL255C, YOR187W, YDL141W, YJR045C, YOR341W, YGR254W, YML127W, YMR241W, YDR097C, YER081W, YDR450W, YOR290C, YOR043W, YKL156W, YOR119C, YBL005W, YLR304C, YOR326W, YGL…
GO:0017111	nucleoside-triphosphatase activity	3.53941e-10	4.44649e-13	142	1545	381	7166	0	0	YBL099W, YLR247C, YML133C, YFL066C, YDL031W, YER036C, YLL024C, YMR080C, YJL138C, YLR398C, YJR076C, YPR173C, YDR385W, YDR097C, YAL005C, YMR109W, YOR326W, YOR117W, YOR290C, YLL067C, YNL112W, YML124C, YOR259C, YLL066C, YPL082C, YDR135C, YLR035C, YJR121W, YGL167C, YDL192W, YLR259C, YMR186W, YDR040C, YDL185W, YBL022C, YCL005W-A, YLR276C, YOR191W, YDR039C, YFL002C, YLR293C, YDL007W, YNL339C, YDL126C, Y…
GO:0016462	pyrophosphatase activity	2.04519e-09	2.56933e-12	148	1545	410	7166	0	0	YFL002C, YOR191W, YDR039C, YCL005W-A, YLR276C, YBL022C, YDL185W, YMR186W, YLR259C, YDR040C, YGL167C, YDL192W, YJR121W, YBR011C, YLR035C, YDR135C, YPL082C, YLL066C, YOR259C, YML124C, YNL112W, YLL067C, YOR290C, YOR117W, YOR326W, YAL005C, YMR109W, YPR173C, YDR097C, YDR385W, YJR076C, YLR398C, YJL138C, YMR080C, YLL024C, YER036C, YDL031W, YLR247C, YML133C, YFL066C, YBL099W, YPR204W, YPL240C, YHL050C, Y…
GO:0016817	hydrolase activity, acting on acid anhydrides	2.04519e-09	2.56933e-12	148	1545	410	7166	0	0	YNL329C, YDR334W, YPR036W, YJL225C, YBR179C, YAL019W, YEL077C, YPL234C, YPL226W, YMR054W, YKR001C, YER025W, YER172C, YER095W, YGR163W, YBR114W, YPR088C, YLL048C, YEL027W, YMR217W, YLR151C, YDR091C, YGR152C, YLR249W, YPL058C, YDL175C, YLR466W, YBR093C, YOR133W, YHL014C, YBR118W, YER176W, YGL008C, YLR467W, YGL201C, YOR089C, YJL092W, YPL036W, YDL084W, YIL126W, YFL038C, YPR080W, YPL283C, YDR172W, YCR…
GO:0016818	hydrolase activity, acting on acid anhydrides, in phosphorus-containing anhydrides	2.04519e-09	2.56933e-12	148	1545	410	7166	0	0	YJL225C, YPR036W, YDR334W, YNL329C, YKR001C, YER025W, YPL226W, YMR054W, YPL234C, YEL077C, YAL019W, YBR179C, YPL058C, YGR152C, YDR091C, YLR249W, YLR151C, YMR217W, YEL027W, YLL048C, YBR114W, YPR088C, YER172C, YGR163W, YER095W, YDL175C, YOR133W, YBR093C, YLR466W, YER176W, YBR118W, YHL014C, YOR089C, YGL201C, YLR467W, YGL008C, YDL084W, YPL036W, YJL092W, YPR080W, YFL038C, YIL126W, YCR026C, YPL283C, YDR…
GO:0004386	helicase activity	2.41182e-08	3.02992e-11	54	1545	107	7166	0	0	YDL160C, YFL002C, YER172C, YBR114W, YEL032W, YOR191W, YPR204W, YIL177C, YHL050C, YOR396W, YKR059W, YLR276C, YPR019W, YLL008W, YDL175C, YDR545W, YER190W, YIL126W, YDR334W, YJL225C, YPL082C, YEL077C, YGL171W, YPL283C, YAL019W, YLL066C, YBR245C, YNL112W, YOR290C, YLL067C, YLR467W, YGR296W, YJL050W, YGL201C, YBR202W, YJL092W, YGL078C, YDL084W, YDR194C, YLR398C, YMR080C, YBR142W, YJL138C, YLR466W, YOR…
GO:0005488	binding	2.98848e-06	3.75438e-09	858	1545	3511	7166	0	0	YCL031C, YDR310C, YGR202C, YDR436W, YPR179C, YCL017C, YLL008W, YDR145W, YDL140C, YER133W, YEL024W, YMR272C, YOL123W, YLR181C, YDR411C, YGL254W, YKL084W, YPL198W, YGL125W, YBR286W, YGL049C, YDL229W, YGL171W, YDL148C, YGL009C, YDL033C, YOR168W, YGL234W, YJL034W, YBR112C, YOL127W, YNL302C, YOR086C, YKL181W, YEL039C, YCR032W, YNL016W, YNL232W, YLR133W, YCR096C, YIL147C, YNL118C, YIL173W, YER087W, YNL…
GO:0003824	catalytic activity	4.36023e-06	5.47768e-09	608	1545	2379	7166	0	0	YLR063W, YMR238W, YLR133W, YER087W, YIL147C, YNL118C, YJL200C, YHR003C, YOR065W, YFR028C, YLR293C, YOR002W, YNL339C, YDR038C, YER070W, YGR283C, YOR204W, YNL169C, YNL209W, YCL017C, YLL008W, YDL140C, YGR202C, YDR072C, YPR179C, YDR436W, YGL125W, YBR286W, YER133W, YEL024W, YMR272C, YDL229W, YGL171W, YGL009C, YDL033C, YOR168W, YBR092C, YKL181W, YEL039C, YJL034W, YGL234W, YEL040W, YDR047W, YNL262W, YDR…
GO:0016874	ligase activity	5.93805e-06	7.45986e-09	49	1545	105	7166	0	0	YOR168W, YJL087C, YPR081C, YHR020W, YLR153C, YDL141W, YDR037W, YKL210W, YGR204W, YGL234W, YBR084W, YNR016C, YGR264C, YBR208C, YMR207C, YBL039C, YBL076C, YOR335C, YGR094W, YLL018C, YOR005C, YFL022C, YJL130C, YMR217W, YIL078W, YJR109C, YBR121C, YHR003C, YOR303W, YOL058W, YPR033C, YGL245W, YOR317W, YPL160W, YLR060W, YDR023W, YHR074W, YPR035W, YMR246W, YHR019C, YIL009W, YOL097C, YGR185C, YDR341C, YPR…
GO:0005199	structural constituent of cell wall	9.49357e-06	1.19266e-08	27	1545	44	7166	0	0	YKL164C, YDR077W, YHL046C, YBR301W, YGL261C, YIR041W, YAR020C, YBL108C-A, YAL068C, YLR461W, YJL223C, YGR294W, YLL064C, YKL224C, YIL176C, YJR151C, YJL158C, YCR104W, YPL282C, YJL159W, YOR394W, YOL161C, YLL025W, YNR076W, YLR390W-A, YDR542W, YEL049W
GO:0022857	transmembrane transporter activity	1.24431e-05	1.5632e-08	131	1545	392	7166	0	0	YER060W, YDR033W, YGR281W, YJL198W, YMR011W, YDR011W, YDR508C, YPL274W, YDL245C, YBR043C, YGR191W, YGL225W, YKL209C, YOL130W, YNL026W, YLR237W, YOR306C, YNL142W, YHL028W, YAL053W, YGL006W, YJL129C, YGL186C, YLR138W, YOR153W, YDL128W, YPR194C, YMR266W, YJL094C, YEL031W, YOR270C, YBR283C, YLR378C, YBR068C, YMR221C, YHR002W, YDR342C, YER056C, YOR222W, YGL008C, YJL219W, YCL069W, YEL063C, YKL120W, YPL…
GO:0015075	ion transmembrane transporter activity	3.26518e-05	4.10199e-08	98	1545	276	7166	0	0	YMR088C, YLR130C, YDR342C, YOR222W, YJR160C, YOL103W, YGR055W, YPR156C, YHR002W, YBR068C, YMR266W, YGR138C, YPR138C, YOR270C, YEL031W, YJL094C, YGR121C, YDL138W, YJL129C, YDL128W, YOR390W, YOL156W, YLR138W, YNL142W, YOR306C, YBR069C, YOL130W, YGL006W, YBL030C, YAL053W, YOR273C, YDL245C, YDR038C, YGL255W, YGR191W, YHR175W, YDR497C, YDR343C, YMR011W, YPL274W, YBR132C, YDR508C, YHL008C, YGR281W, YDR…
GO:0008135	translation factor activity, RNA binding	4.31539e-05	5.42134e-08	31	1545	57	7166	0	0	YOR187W, YDR172W, YDR429C, YBR118W, YPL226W, YER025W, YMR309C, YJL138C, YBR079C, YBR143C, YJR007W, YGR162W, YKL081W, YJL131C, YOR204W, YPR080W, YMR146C, YOL139C, YOR133W, YAL003W, YPR163C, YKR059W, YDR385W, YAL035W, YOR361C, YGR054W, YGL049C, YOR260W, YDR091C, YLR249W, YEL034W
GO:0005215	transporter activity	4.35689e-05	5.47349e-08	137	1545	422	7166	0	0	YOR153W, YDL128W, YLR138W, YGL186C, YJL129C, YLR378C, YJL094C, YEL031W, YBR283C, YOR270C, YMR266W, YPR194C, YHR002W, YBR068C, YMR221C, YOR222W, YER056C, YDR342C, YJL198W, YGR281W, YDR033W, YER060W, YDR508C, YPL274W, YDR011W, YMR011W, YGL225W, YKL209C, YGR191W, YDL245C, YBR043C, YGL006W, YHL028W, YAL053W, YOR306C, YLR237W, YNL142W, YOL130W, YNL026W, YDR091C, YOL158C, YLR249W, YPL058C, YLL048C, YEL…
GO:0022804	active transmembrane transporter activity	5.69873e-05	7.15921e-08	67	1545	170	7166	0	0	YGL006W, YBL030C, YGL225W, YKL209C, YDR038C, YDR497C, YNR070W, YDL245C, YOR273C, YDR011W, YDR343C, YMR011W, YJL198W, YHL008C, YGR281W, YOR222W, YDR342C, YPR156C, YJR160C, YGR055W, YOL103W, YLR378C, YJL094C, YEL031W, YOR270C, YGR138C, YOR153W, YDL128W, YLR138W, YOL156W, YDL138W, YBL099W, YDL210W, YCR037C, YER036C, YBR021W, YCL073C, YPL036W, YNR013C, YMR241W, YJL219W, YGL008C, YDR345C, YMR054W, YPL…
GO:0008324	cation transmembrane transporter activity	0.000276484	3.47341e-07	73	1545	197	7166	0	0	YKL175W, YGL008C, YJL219W, YPL036W, YEL063C, YCL025C, YOL020W, YCL073C, YBR021W, YHR050W, YBL099W, YGL077C, YKL064W, YDL210W, YDR039C, YKR039W, YML123C, YEL027W, YDL185W, YLR034C, YNR039C, YDR040C, YCL005W-A, YKR106W, YPR036W, YDR135C, YOL122C, YGL167C, YFL040W, YFL050C, YJR121W, YDR384C, YMR054W, YDR345C, YHR094C, YPL234C, YLL028W, YGR217W, YDL247W, YGR281W, YDR508C, YPL274W, YDR343C, YMR011W, Y…
GO:0004812	aminoacyl-tRNA ligase activity	0.00047921	6.02022e-07	22	1545	37	7166	0	0	YFL022C, YGR094W, YLL018C, YER087W, YGR264C, YHR019C, YOL097C, YDR341C, YOR335C, YGR185C, YBL076C, YPL160W, YLR060W, YDR037W, YDR023W, YOR168W, YIL078W, YBR121C, YHR020W, YGL245W, YPR033C, YPR081C
GO:0016875	ligase activity, forming carbon-oxygen bonds	0.00047921	6.02022e-07	22	1545	37	7166	0	0	YDR037W, YDR023W, YLR060W, YPL160W, YPR033C, YPR081C, YGL245W, YHR020W, YBR121C, YIL078W, YOR168W, YER087W, YLL018C, YGR094W, YFL022C, YDR341C, YOR335C, YGR185C, YBL076C, YOL097C, YHR019C, YGR264C
GO:0003678	DNA helicase activity	0.00114166	1.43425e-06	28	1545	55	7166	0	0	YDR190C, YJL225C, YLR466W, YDR334W, YIL126W, YER176W, YIR002C, YNL339C, YML133C, YFL066C, YLL066C, YPL283C, YAL019W, YEL077C, YIL177C, YLR467W, YGR296W, YGL201C, YOR396W, YEL032W, YPR204W, YLL067C, YER190W, YDR545W, YBR202W, YJL092W, YLR276C, YPR019W
GO:0015318	inorganic molecular entity transmembrane transporter activity	0.00126631	1.59085e-06	83	1545	240	7166	0	0	YPL234C, YHR094C, YDL247W, YGR217W, YMR054W, YDR345C, YBR086C, YGL167C, YJR121W, YDR384C, YFL040W, YFL050C, YPR036W, YKR106W, YOL122C, YDR135C, YCL005W-A, YNL268W, YLR034C, YNR039C, YDL185W, YDR040C, YML123C, YKR039W, YEL027W, YLL048C, YDR039C, YPL265W, YGL077C, YKL064W, YDR046C, YCR037C, YDL210W, YBL099W, YCL073C, YHR050W, YPL279C, YNL065W, YOL020W, YCL025C, YEL063C, YMR241W, YKL120W, YNR013C, Y…
GO:0004888	transmembrane signaling receptor activity	0.0014951	1.87826e-06	10	1545	11	7166	0	0	YOL105C, YOR008C, YER118C, YFL026W, YNL283C, YLR332W, YIL147C, YGR014W, YDL035C, YDR420W
GO:0099600	transmembrane receptor activity	0.0014951	1.87826e-06	10	1545	11	7166	0	0	YIL147C, YDL035C, YDR420W, YGR014W, YLR332W, YNL283C, YER118C, YFL026W, YOL105C, YOR008C
GO:0050662	coenzyme binding	0.0029735	3.73555e-06	54	1545	141	7166	0	0	YOL140W, YMR296C, YGL125W, YKL029C, YCL064C, YLR405W, YFR030W, YCL017C, YCL030C, YDL022W, YLR134W, YNL241C, YEL071W, YGR175C, YER086W, YFR055W, YLR027C, YCR053W, YCL018W, YGR234W, YGR192C, YER069W, YDL174C, YDL066W, YOR236W, YJL052W, YHR183W, YGR155W, YPL023C, YLR401C, YDL171C, YGL202W, YDL080C, YAL012W, YNR015W, YLR044C, YBR218C, YOL068C, YKL106W, YER081W, YMR108W, YJR009C, YGL148W, YIL125W, YDR…
GO:0016887	ATPase activity	0.00345143	4.33597e-06	78	1545	227	7166	0	0	YGL006W, YDL007W, YNR070W, YNL209W, YOR217W, YLR106C, YJL033W, YKL209C, YDR038C, YDL126C, YPR024W, YBR202W, YDR011W, YGL078C, YJL159W, YBR245C, YFR031C, YGR281W, YGR270W, YGL171W, YDL229W, YER166W, YJR045C, YLL026W, YIL126W, YJL034W, YKR059W, YHR064C, YPR019W, YEL031W, YOR270C, YEL032W, YOR153W, YPL240C, YHL014C, YLR247C, YBL099W, YMR080C, YJL138C, YLL024C, YER036C, YDR097C, YPR173C, YPL036W, YNL…
GO:0016787	hydrolase activity	0.0046579	5.85163e-06	277	1545	1029	7166	0	0	YOL038W, YLR057W, YPL191C, YDR172W, YCR026C, YBR084W, YFL038C, YMR267W, YER190W, YDL225W, YGR189C, YOR270C, YDL160C, YIR002C, YPL217C, YOL066C, YIL075C, YKL209C, YJL033W, YOR217W, YOR368W, YML001W, YGL173C, YDR011W, YBR202W, YOR197W, YGR296W, YDR292C, YDR074W, YFL034W, YMR054W, YER025W, YBR177C, YJL087C, YAL019W, YPL234C, YLR019W, YMR008C, YPR036W, YNL329C, YDR334W, YOR335C, YNL085W, YHR027C, YLR…
GO:0042562	hormone binding	0.00634766	7.97445e-06	9	1545	10	7166	0	0	YJL052W, YGR254W, YOL086C, YJR009C, YBR118W, YGR192C, YHR174W, YPR080W, YKL060C
GO:1904408	melatonin binding	0.00634766	7.97445e-06	9	1545	10	7166	0	0	YJL052W, YGR254W, YOL086C, YJR009C, YBR118W, YGR192C, YHR174W, YPR080W, YKL060C
GO:0033218	amide binding	0.0066407	8.34259e-06	28	1545	59	7166	0	0	YJL052W, YNL189W, YPL243W, YBL017C, YER110C, YJL222W, YBR118W, YGR192C, YPR080W, YLR347C, YPL125W, YDL065C, YGR254W, YBR283C, YOL086C, YJR009C, YLR378C, YIL109C, YHR174W, YPR088C, YPL106C, YOR098C, YIL173W, YBR115C, YGR159C, YKL060C, YBR218C, YMR308C
GO:0003743	translation initiation factor activity	0.00666251	8.36999e-06	20	1545	36	7166	0	0	YDR429C, YER025W, YMR309C, YJR007W, YGR162W, YJL138C, YBR079C, YOL139C, YOR204W, YMR146C, YJL131C, YPR163C, YKR059W, YGL049C, YGR054W, YAL035W, YOR361C, YEL034W, YDR091C, YOR260W
GO:0004872	receptor activity	0.0160169	2.01217e-05	12	1545	17	7166	0.0004	0.02	YNL283C, YLR332W, YIL147C, YGR014W, YDR420W, YDL035C, YOL105C, YDL248W, YOR008C, YDR492W, YER118C, YFL026W
GO:0038023	signaling receptor activity	0.0206522	2.5945e-05	11	1545	15	7166	0.0008	0.04	YER118C, YFL026W, YOL105C, YOR008C, YDR492W, YIL147C, YGR014W, YDR420W, YDL035C, YNL283C, YLR332W
GO:0015291	secondary active transmembrane transporter activity	0.0287014	3.6057e-05	37	1545	92	7166	0.0008	0.04	YNR013C, YMR241W, YDR343C, YMR011W, YJL198W, YHL008C, YJL219W, YBL030C, YCR037C, YDL210W, YDR497C, YGL225W, YCL073C, YOR273C, YBR021W, YDL245C, YJL094C, YGR138C, YOL156W, YML038C, YLR138W, YDL128W, YML123C, YDL138W, YDR345C, YOR222W, YLL028W, YDR342C, YHR094C, YDL247W, YKR106W, YOL122C, YPR156C, YOL103W, YGR055W, YJR160C, YFL040W
GO:0048037	cofactor binding	0.0293876	3.69191e-05	71	1545	213	7166	0.0008	0.04	YGL009C, YJL052W, YHR007C, YGR234W, YEL039C, YDL174C, YLR134W, YCL017C, YCL030C, YDL022W, YCL018W, YCR053W, YOL140W, YKL029C, YGL125W, YMR296C, YLR405W, YCL064C, YMR272C, YEL024W, YIL125W, YPL091W, YJL200C, YDR294C, YOR065W, YKL106W, YJR009C, YMR108W, YLR401C, YPL023C, YDL171C, YGL202W, YDR234W, YKL195W, YBR115C, YNR015W, YAL012W, YBR218C, YOR236W, YGR155W, YHR183W, YGR192C, YER069W, YDL066W, YNL…
GO:0042623	ATPase activity, coupled	0.0310904	3.90583e-05	57	1545	162	7166	0.0008	0.04	YGL201C, YGR281W, YOR290C, YOR117W, YBR245C, YGL008C, YNL112W, YPL036W, YDR011W, YGL078C, YBR202W, YPR024W, YDR097C, YER036C, YDR038C, YKL209C, YOR217W, YJL033W, YNR070W, YJL138C, YGL006W, YDL007W, YBL099W, YLR247C, YOR153W, YDR091C, YOR191W, YLR249W, YDR039C, YEL032W, YPL058C, YER095W, YBR114W, YLL048C, YEL027W, YDR040C, YDL185W, YBL022C, YEL031W, YOR270C, YKR059W, YCL005W-A, YPR019W, YDR135C, Y…
GO:0022890	inorganic cation transmembrane transporter activity	0.0376527	4.73024e-05	52	1545	145	7166	0.0011	0.06	YDL247W, YGR217W, YPL234C, YLR130C, YDR342C, YHR094C, YDR345C, YMR054W, YJR160C, YJR121W, YFL050C, YFL040W, YOL103W, YGL167C, YOL122C, YDR135C, YPR036W, YKR106W, YCL005W-A, YDR040C, YNR039C, YOR270C, YLR034C, YDL185W, YJL094C, YML123C, YDL138W, YEL027W, YJL129C, YDL128W, YOL156W, YDR039C, YLR138W, YDL210W, YKL064W, YOL130W, YGL006W, YBL099W, YHR050W, YDL245C, YCL073C, YDR038C, YGL255W, YDR497C, Y…
Biological Process
GOID	TERM	CORRECTED_PVALUE	UNCORRECTED_PVALUE	NUM_LIST_ANNOTATIONS	LIST_SIZE	TOTAL_NUM_ANNOTATIONS	POPULATION_SIZE	FDR_RATE	EXPECTED_FALSE_POSITIVES	ANNOTATED_GENES
GO:0002181	cytoplasmic translation	4.48264e-41	1.71617e-44	136	1545	205	7166	0	0	YPL131W, YDR429C, YOR204W, YAL035W, YIL018W, YOR096W, YFR032C-A, YML073C, YJL191W, YPL090C, YBR143C, YER117W, YBR079C, YGL147C, YJR007W, YLR029C, YKL056C, YGL189C, YDR382W, YPL220W, YBR191W, YKL156W, YHL001W, YPL143W, YLR075W, YOL120C, YJL189W, YHL033C, YOR260W, YMR143W, YGL135W, YPL081W, YMR309C, YLR061W, YML024W, YIL052C, YML026C, YIL148W, YGR162W, YER025W, YDL229W, YJL177W, YPL079W, YGL076C, Y…
GO:0022613	ribonucleoprotein complex biogenesis	8.3827e-18	3.2093e-21	224	1545	593	7166	0	0	YLR441C, YER102W, YPR137W, YGL173C, YPR169W, YBL004W, YOL127W, YPL012W, YLR409C, YGL031C, YNL209W, YBR142W, YPL226W, YGR085C, YGR245C, YNL177C, YKL180W, YHR064C, YLR048W, YPR132W, YIL069C, YMR186W, YCR031C, YLL008W, YDR091C, YDL160C, YGL049C, YNL096C, YFR031C-A, YMR235C, YGL030W, YPL240C, YER036C, YOR145C, YGR280C, YHL007C, YDR432W, YER125W, YER007C-A, YNL069C, YNL178W, YLR063W, YNL118C, YER131W,…
GO:0042254	ribosome biogenesis	6.34839e-17	2.43047e-20	189	1545	479	7166	0	0	YNL178W, YLR063W, YGL123W, YER131W, YLR276C, YDL191W, YGL029W, YDL031W, YIL115C, YOR145C, YGR280C, YDR432W, YER036C, YER125W, YNL069C, YER007C-A, YGR085C, YPL226W, YKL180W, YHR064C, YLR048W, YNL177C, YGR245C, YDR091C, YCR031C, YLL008W, YIL069C, YPR132W, YGL030W, YMR235C, YFR031C-A, YNL096C, YER102W, YLR441C, YGL173C, YPR137W, YOL127W, YPR169W, YBL004W, YNL209W, YBR142W, YLR409C, YGL031C, YPL012W,…
GO:0006520	cellular amino acid metabolic process	2.04257e-13	7.81993e-17	112	1545	251	7166	0	0	YDL171C, YDR158W, YBL039C, YDR127W, YCL064C, YNL104C, YDR034C, YLR180W, YPL273W, YLR058C, YER086W, YMR083W, YLR160C, YGL202W, YER055C, YFR055W, YKL211C, YCL030C, YLR157C, YKL104C, YGR061C, YKL184W, YMR217W, YGL026C, YGL125W, YGL105W, YHR018C, YEL009C, YDR007W, YCL009C, YER087W, YBR248C, YHR205W, YOR335C, YOL086C, YMR108W, YER069W, YHR025W, YDR037W, YIR034C, YNL103W, YHR020W, YER043C, YOR108W, YJR…
GO:0043436	oxoacid metabolic process	1.79567e-11	6.8747e-15	166	1545	448	7166	0	0	YLR372W, YDL131W, YNR016C, YDR035W, YOR168W, YDR294C, YOR375C, YOL126C, YGR254W, YDR502C, YOR270C, YLR355C, YPL023C, YGR204W, YJL130C, YGL256W, YER090W, YER081W, YDL215C, YCR037C, YLR304C, YER052C, YLR044C, YGL010W, YPL061W, YJL198W, YLR027C, YIL078W, YAL012W, YHR019C, YGR124W, YGL245W, YDR173C, YOR303W, YMR272C, YBR121C, YNR013C, YBR115C, YGR192C, YOR025W, YJR109C, YGR155W, YGR061C, YKL104C, YMR…
GO:0006082	organic acid metabolic process	2.8672e-11	1.0977e-14	166	1545	450	7166	0	0	YGR061C, YMR246W, YKL104C, YGL055W, YKL152C, YMR145C, YGL202W, YMR083W, YLR160C, YHR183W, YCR012W, YNL104C, YDR034C, YBL039C, YDR127W, YCL064C, YCR034W, YPR145W, YEL071W, YCL018W, YJL052W, YMR207C, YER043C, YJR016C, YNL103W, YHR020W, YDR037W, YHR025W, YIR034C, YMR108W, YOL086C, YDL174C, YOR335C, YJR009C, YBR248C, YBR218C, YEL009C, YGL105W, YGL125W, YHR018C, YGL026C, YMR217W, YLR372W, YDL131W, YDR…
GO:0019752	carboxylic acid metabolic process	3.01205e-11	1.15316e-14	160	1545	429	7166	0	0	YOL136C, YLR155C, YOR317W, YPL028W, YPL231W, YOR236W, YBL076C, YJL200C, YGL009C, YKL029C, YIL094C, YLR158C, YCR053W, YIL125W, YOL097C, YOL058W, YFL022C, YLR153C, YER091C, YDR234W, YHR208W, YDL066W, YEL046C, YGR185C, YDR341C, YKL106W, YNL256W, YNR001C, YOL140W, YAL038W, YMR303C, YLR451W, YPR033C, YBR249C, YPL160W, YLL018C, YDL182W, YDL080C, YGL148W, YDR050C, YGR264C, YLR134W, YDR023W, YLR060W, YPR…
GO:0042274	ribosomal small subunit biogenesis	1.73843e-10	6.65555e-14	72	1545	146	7166	0	0	YPL090C, YDR457W, YMR229C, YAL035W, YJL069C, YJR002W, YJL191W, YLR222C, YOR096W, YOR145C, YMR143W, YPR132W, YIL069C, YCR031C, YPL081W, YNL096C, YPL226W, YML024W, YBR189W, YML026C, YLR048W, YBL004W, YPL012W, YNL308C, YLR409C, YJL109C, YLR441C, YER102W, YOR119C, YPR137W, YKL156W, YJR123W, YML063W, YKL082C, YBL072C, YML093W, YCL031C, YHR021C, YPL126W, YDR447C, YBR247C, YDL153C, YPR112C, YOR310C, YLR…
GO:0042273	ribosomal large subunit biogenesis	3.37955e-10	1.29386e-13	66	1545	130	7166	0	0	YER131W, YDR457W, YDL031W, YDL191W, YLR276C, YML073C, YNL069C, YMR229C, YPL131W, YGR245C, YIL148W, YGR162W, YKL180W, YGR085C, YKL172W, YFR031C-A, YHL033C, YLL008W, YGL135W, YPL146C, YDR091C, YHL001W, YLR075W, YPL143W, YGL189C, YGL031C, YPL220W, YBR142W, YPR169W, YOL127W, YPL198W, YGR034W, YCL054W, YKL006W, YKL082C, YMR049C, YLR387C, YLR106C, YOL041C, YEL054C, YGL076C, YOR206W, YDR496C, YLR340W, Y…
GO:0008652	cellular amino acid biosynthetic process	8.20092e-10	3.13971e-13	65	1545	129	7166	0	0	YKL211C, YCL030C, YER055C, YFR055W, YLR058C, YER086W, YGL202W, YPL273W, YDR158W, YCL064C, YDR127W, YNL104C, YDR034C, YDL171C, YPR145W, YBR084W, YCL018W, YNL103W, YOR108W, YJR016C, YMR108W, YER069W, YHR025W, YIR034C, YCL009C, YBR248C, YGL125W, YHR018C, YDR007W, YEL009C, YGL026C, YOR236W, YJL200C, YDL131W, YIL094C, YCR053W, YGL009C, YDR035W, YOR375C, YDR234W, YHR208W, YLR355C, YPL023C, YJL130C, YDL…
GO:0034660	ncRNA metabolic process	2.71358e-09	1.03889e-12	202	1545	604	7166	0	0	YPL081W, YMR143W, YPL146C, YLR293C, YGL135W, YHL033C, YNL031C, YKL172W, YML026C, YBR189W, YPR010C, YDL229W, YNL308C, YPL220W, YJL148W, YGL189C, YNL221C, YBR154C, YOR119C, YPL143W, YML017W, YJL109C, YOR201C, YKL156W, YPL090C, YOR207C, YLR197W, YDR457W, YJL087C, YHR020W, YDR037W, YLR175W, YLR384C, YAL035W, YMR229C, YOR335C, YPL082C, YBR022W, YJL069C, YML010W, YJL191W, YJR002W, YGL105W, YOR096W, YNL…
GO:0006364	rRNA processing	4.91069e-09	1.88005e-12	136	1545	366	7166	0	0	YHL033C, YGL135W, YPL146C, YLR293C, YMR143W, YPL081W, YDL229W, YBR189W, YML026C, YKL172W, YGL189C, YNL221C, YPL220W, YNL308C, YKL156W, YOR201C, YJL109C, YPL143W, YOR119C, YPL090C, YLR175W, YLR197W, YDR457W, YJL069C, YPL082C, YMR229C, YAL035W, YLR222C, YOR096W, YJL191W, YJR002W, YML010W, YNL061W, YCR057C, YHL015W, YLL045C, YDL083C, YFL002C, YDL136W, YOL010W, YIL133C, YNL182C, YEL055C, YOL021C, YLL…
GO:1901607	alpha-amino acid biosynthetic process	1.04165e-08	3.98792e-12	60	1545	120	7166	0	0	YDL182W, YDR007W, YBR115C, YHR018C, YGL125W, YJR109C, YGL026C, YGR155W, YGR124W, YLR027C, YAL012W, YPR035W, YBR248C, YCL009C, YOR303W, YOR108W, YJR016C, YNL103W, YOL140W, YIR034C, YHR025W, YER069W, YMR108W, YPR145W, YLR451W, YER052C, YBR084W, YCL018W, YDR034C, YNL104C, YOL058W, YCL064C, YDR158W, YER090W, YDL171C, YER091C, YER081W, YGL202W, YLR355C, YHR208W, YER086W, YLR058C, YDR234W, YGR204W, YJL…
GO:0000462	maturation of SSU-rRNA from tricistronic rRNA transcript (SSU-rRNA, 5.8S rRNA, LSU-rRNA)	1.33254e-08	5.10162e-12	56	1545	109	7166	0	0	YNL308C, YPL012W, YDR025W, YOR294W, YDR450W, YLL011W, YBL004W, YER074W, YKL156W, YPR137W, YOR119C, YDR299W, YER102W, YLR441C, YJL109C, YCR057C, YDR398W, YHL015W, YDL083C, YGL171W, YPL081W, YCR031C, YPR132W, YMR143W, YIL069C, YLR048W, YML026C, YBR189W, YBR181C, YOL010W, YDL148C, YJL069C, YOR310C, YLR129W, YGR103W, YAL035W, YPR112C, YMR229C, YDL153C, YOR145C, YGR118W, YLR222C, YDR064W, YBR048W, YPL…
GO:0042255	ribosome assembly	1.61042e-08	6.16546e-12	45	1545	79	7166	0	0	YCR057C, YLR448W, YCR031C, YPL146C, YLL008W, YFL002C, YOL121C, YML024W, YNL177C, YLR048W, YIL148W, YNL302C, YLR167W, YGR085C, YGL189C, YDR025W, YNL182C, YGL031C, YEL055C, YOL127W, YDR418W, YKL156W, YPL143W, YLR075W, YOR063W, YGR159C, YLR106C, YJR123W, YEL054C, YER131W, YHR021C, YDR447C, YCL031C, YLR340W, YPR112C, YPL131W, YMR229C, YGR148C, YPR102C, YAL035W, YBR048W, YOR145C, YML073C, YJL191W, YGR…
GO:0030490	maturation of SSU-rRNA	2.56248e-08	9.8104e-12	60	1545	122	7166	0	0	YPR112C, YMR229C, YDL153C, YOR310C, YGR103W, YLR129W, YAL035W, YJL069C, YDL148C, YJR002W, YPL217C, YJL191W, YGR214W, YDR064W, YLR222C, YBR048W, YOR145C, YGR118W, YJR123W, YML063W, YPL090C, YBL072C, YDR457W, YML093W, YPL126W, YHR021C, YBR247C, YOR294W, YLL011W, YDR450W, YBL004W, YPL012W, YDR025W, YNL308C, YLR441C, YJL109C, YDR299W, YOR119C, YER102W, YPR137W, YMR014W, YKL156W, YER074W, YCR031C, YPR…
GO:0006403	RNA localization	2.65112e-08	1.01498e-11	83	1545	193	7166	0	0	YDR335W, YDL084W, YDR138W, YGL238W, YPR133C, YMR308C, YER110C, YDL145C, YBR247C, YJR123W, YJL050W, YDR238C, YLR106C, YGR119C, YGR214W, YPR112C, YLR074C, YGL137W, YGR116W, YBL079W, YNL302C, YNL007C, YMR047C, YOL121C, YMR080C, YLR208W, YGL171W, YGR285C, YJL041W, YDR381W, YPL093W, YDR395W, YGL122C, YOR098C, YDR450W, YOR294W, YNR053C, YGR218W, YML062C, YNL064C, YNL178W, YDR457W, YOR198C, YBR118W, YER…
GO:0016072	rRNA metabolic process	3.14681e-08	1.20475e-11	146	1545	410	7166	0	0	YKL172W, YBR189W, YML026C, YPR010C, YDL229W, YPL081W, YMR143W, YLR293C, YPL146C, YGL135W, YHL033C, YNL031C, YOR119C, YJL109C, YPL143W, YOR201C, YKL156W, YNL308C, YPL220W, YJL148W, YGL189C, YNL221C, YLR197W, YDR457W, YLR175W, YPL090C, YML010W, YJR002W, YJL191W, YOR096W, YLR222C, YAL035W, YMR229C, YPL082C, YJL069C, YOL010W, YDL136W, YFL002C, YHL015W, YLL045C, YDL083C, YCR057C, YNL061W, YPL093W, YDR…
GO:0071826	ribonucleoprotein complex subunit organization	4.92753e-08	1.8865e-11	91	1545	221	7166	0	0	YDR473C, YLR106C, YLL026W, YJR123W, YEL054C, YDR447C, YHR021C, YNL112W, YCL031C, YFR005C, YLR340W, YPR112C, YCR093W, YPR102C, YGR148C, YBR048W, YNL016W, YGR214W, YAL005C, YNL061W, YMR146C, YCR057C, YLR448W, YFL002C, YOL121C, YOR361C, YKR059W, YNL302C, YDR190C, YBL105C, YLR167W, YMR213W, YMR216C, YDR025W, YOL139C, YNL182C, YNL001W, YML062C, YEL055C, YMR240C, YDR418W, YPR163C, YCR077C, YLR117C, YGR…
GO:0071426	ribonucleoprotein complex export from nucleus	9.35362e-08	3.58102e-11	61	1545	128	7166	0	0	YIL149C, YGR116W, YLR074C, YPR080W, YER125W, YCL011C, YPR112C, YER036C, YOR145C, YGR214W, YLR106C, YAR002W, YIL115C, YJR123W, YBR247C, YGL123W, YPR133C, YMR273C, YMR308C, YER131W, YDR138W, YNL178W, YDR335W, YBR118W, YDL084W, YML062C, YNL209W, YPL220W, YGL189C, YGR218W, YNR053C, YDR101C, YOR098C, YDR450W, YOR294W, YLR335W, YER063W, YNL004W, YOR112W, YGL122C, YPL093W, YKL068W, YDR395W, YDR381W, YGR…
GO:0022618	ribonucleoprotein complex assembly	9.43169e-08	3.61091e-11	87	1545	210	7166	0	0	YMR229C, YPL131W, YDR429C, YOR204W, YAL035W, YER007C-A, YML073C, YML010W, YPL240C, YJL191W, YOR145C, YHL007C, YHR165C, YDL031W, YOL100W, YJL138C, YNL118C, YJR007W, YER172C, YBR079C, YER131W, YOL127W, YER063W, YGL189C, YGL031C, YPL143W, YLR075W, YKL156W, YPL146C, YLL008W, YCR031C, YMR186W, YMR309C, YDL160C, YGL049C, YGR085C, YNL177C, YML024W, YGR162W, YIL148W, YLR048W, YER025W, YPR112C, YCR093W, Y…
GO:1901605	alpha-amino acid metabolic process	1.39205e-07	5.32943e-11	78	1545	182	7166	0	0	YOL058W, YER090W, YDL215C, YER081W, YER091C, YLR355C, YHR208W, YDR502C, YDR234W, YEL046C, YJL130C, YGR204W, YDL066W, YKL106W, YPL023C, YLR155C, YOR375C, YDL131W, YJL200C, YOR236W, YGL009C, YCR053W, YLR158C, YIL094C, YDL182W, YBR115C, YJR109C, YGR155W, YGR124W, YLR134W, YLR027C, YAL012W, YPR035W, YOR303W, YDR173C, YOL140W, YLR451W, YER052C, YLR044C, YLR180W, YDR034C, YNL104C, YCL064C, YDR158W, YBL…
GO:0051169	nuclear transport	1.40868e-07	5.39312e-11	61	1545	129	7166	0	0	YGL189C, YGR218W, YML062C, YNL209W, YPL220W, YDR450W, YOR098C, YOR294W, YER063W, YLR335W, YNR053C, YDR101C, YNL004W, YOR112W, YGL122C, YDR381W, YKL068W, YPL093W, YDR395W, YGR285C, YMR235C, YJL041W, YHR170W, YPL146C, YGL135W, YLR293C, YOL121C, YMR047C, YDR091C, YGR245C, YML026C, YIL148W, YLR048W, YDL229W, YNL302C, YPL226W, YIL149C, YGR116W, YER125W, YCL011C, YPR112C, YLR074C, YPR080W, YER036C, YOR…
GO:0016053	organic acid biosynthetic process	1.42367e-07	5.45051e-11	82	1545	195	7166	0	0	YGL026C, YHR018C, YGL125W, YEL009C, YDR007W, YCL009C, YBR248C, YER125W, YER069W, YMR108W, YIR034C, YBR177C, YHR025W, YKL182W, YNL103W, YJR016C, YOR108W, YMR207C, YCL018W, YBR084W, YEL071W, YPR145W, YDL171C, YCR034W, YER073W, YCL064C, YDR127W, YDR158W, YDR034C, YNL104C, YOR374W, YPL273W, YER086W, YLR058C, YGR267C, YGL202W, YER055C, YFR055W, YCL030C, YKL211C, YGL055W, YKL184W, YJR109C, YGR155W, YBR…
GO:0046394	carboxylic acid biosynthetic process	1.42367e-07	5.45051e-11	82	1545	195	7166	0	0	YBR249C, YER052C, YLR451W, YOL140W, YPL061W, YOR303W, YMR272C, YAL012W, YPR035W, YLR027C, YGR124W, YGR155W, YJR109C, YGL148W, YBR115C, YDL182W, YCR053W, YNR016C, YIL094C, YGL009C, YDR035W, YOR236W, YJL200C, YLR372W, YDL131W, YPL231W, YOR375C, YPL023C, YNL256W, YDL066W, YJL130C, YGR204W, YEL046C, YDR234W, YHR208W, YLR355C, YER081W, YER091C, YER090W, YOL058W, YCL018W, YBR084W, YEL071W, YPR145W, YMR…
GO:0071166	ribonucleoprotein complex localization	2.10697e-07	8.06652e-11	61	1545	130	7166	0	0	YDR091C, YOL121C, YMR047C, YPL146C, YLR293C, YGL135W, YHR170W, YJL041W, YMR235C, YGR285C, YPL226W, YNL302C, YLR048W, YDL229W, YIL148W, YML026C, YGR245C, YNR053C, YDR101C, YOR294W, YER063W, YLR335W, YOR098C, YDR450W, YPL220W, YNL209W, YML062C, YGL189C, YGR218W, YDR395W, YPL093W, YKL068W, YDR381W, YNL004W, YOR112W, YGL122C, YJR123W, YLR106C, YAR002W, YIL115C, YDR138W, YDL084W, YBR118W, YDR335W, YNL…
GO:1901566	organonitrogen compound biosynthetic process	3.41647e-07	1.30799e-10	366	1545	1293	7166	0	0	YOR303W, YOL066C, YCR093W, YGR124W, YIL078W, YJR109C, YGL076C, YOR187W, YBR115C, YER056C-A, YKL081W, YJR094W-A, YJR123W, YBL033C, YBR161W, YPL198W, YPL249C-A, YGL103W, YDR072C, YPL023C, YIL133C, YJR121W, YOR359W, YDR450W, YER081W, YCR077C, YGR178C, YOL061W, YNL183C, YER090W, YLL045C, YDL083C, YNL301C, YDL131W, YOR375C, YKR059W, YFL045C, YNL197C, YEL036C, YIL018W, YOR204W, YAL053W, YPL131W, YMR296…
GO:0050658	RNA transport	3.76993e-07	1.44331e-10	73	1545	169	7166	0	0	YAR002W, YIL115C, YMR273C, YER131W, YGL123W, YBR118W, YDR457W, YNL178W, YIL149C, YLL024C, YCL011C, YER125W, YPR080W, YOR145C, YER036C, YMR235C, YPL146C, YLR293C, YGL135W, YLR347C, YHR170W, YDR091C, YDL160C, YER165W, YGR245C, YDL229W, YLR048W, YML026C, YIL148W, YPL226W, YGL189C, YNL209W, YPL220W, YLR335W, YER063W, YDR101C, YNL004W, YOR112W, YKL068W, YGR119C, YLR106C, YJR123W, YPR133C, YER110C, YMR…
GO:0051236	establishment of RNA localization	3.76993e-07	1.44331e-10	73	1545	169	7166	0	0	YLR335W, YER063W, YDR101C, YGL189C, YPL220W, YNL209W, YKL068W, YOR112W, YNL004W, YLR347C, YHR170W, YGL135W, YPL146C, YLR293C, YER165W, YDL160C, YDR091C, YMR235C, YPL226W, YGR245C, YIL148W, YML026C, YDL229W, YLR048W, YCL011C, YER125W, YLL024C, YPR080W, YIL149C, YER036C, YOR145C, YAR002W, YIL115C, YDR457W, YNL178W, YBR118W, YER131W, YMR273C, YGL123W, YOR098C, YDR450W, YOR294W, YNR053C, YGR218W, YML…
GO:1901576	organic substance biosynthetic process	4.20841e-07	1.61118e-10	625	1545	2412	7166	0	0	YPR072W, YLR340W, YML007W, YAL068C, YNL030W, YLR060W, YLR134W, YDR064W, YBR048W, YML015C, YLL018C, YHL020C, YML063W, YPR033C, YLR057W, YMR303C, YOL140W, YNL112W, YGR186W, YOL139C, YOL108C, YGR185C, YDL066W, YHR208W, YDR234W, YCL067C, YKR023W, YDR302W, YOR140W, YLR153C, YER091C, YDL185W, YOR063W, YAL023C, YLR208W, YAL017W, YJL200C, YLR406C, YPL028W, YNL302C, YDR194C, YBL079W, YDR190C, YHR071W, YER…
GO:0009058	biosynthetic process	5.14578e-07	1.97005e-10	631	1545	2441	7166	0	0	YGL035C, YER131W, YKL182W, YBR177C, YGL207W, YGR270W, YIL115C, YGR060W, YNL136W, YHL007C, YBR031W, YER007C-A, YCL009C, YMR188C, YPL009C, YNL169C, YDR145W, YIL093C, YBL052C, YKL211C, YNL177C, YPR132W, YCL066W, YER165W, YFR031C-A, YMR235C, YOR002W, YHR084W, YDR047W, YER102W, YDR074W, YDL171C, YER086W, YGL014W, YPR161C, YDR471W, YPL273W, YMR116C, YMR227C, YBL027W, YAL036C, YHR203C, YHR010W, YDR385W,…
GO:0034470	ncRNA processing	6.22954e-07	2.38497e-10	163	1545	488	7166	0	0	YDR299W, YPL093W, YPL043W, YDL112W, YMR014W, YPL212C, YOL021C, YLL011W, YCL017C, YDR450W, YIL133C, YNL182C, YEL055C, YOL010W, YPL135W, YDL136W, YFL002C, YNL061W, YPL204W, YCR057C, YHL015W, YLL045C, YDL083C, YPL217C, YGR158C, YGL076C, YHR089C, YJL177W, YDL153C, YOL066C, YOR310C, YLR129W, YNL232W, YCL031C, YPL198W, YMR131C, YCR035C, YJR123W, YKL082C, YML127W, YLR106C, YPL143W, YML017W, YJL109C, YOR…
GO:0050657	nucleic acid transport	7.26671e-07	2.78205e-10	73	1545	171	7166	0	0	YDR101C, YER063W, YLR335W, YPL220W, YNL209W, YGL189C, YKL068W, YOR112W, YNL004W, YDR091C, YDL160C, YER165W, YPL146C, YGL135W, YLR293C, YHR170W, YLR347C, YMR235C, YPL226W, YDL229W, YLR048W, YIL148W, YML026C, YGR245C, YPR080W, YLL024C, YER125W, YCL011C, YIL149C, YOR145C, YER036C, YIL115C, YAR002W, YBR118W, YNL178W, YDR457W, YGL123W, YMR273C, YER131W, YNR053C, YOR294W, YDR450W, YOR098C, YNL064C, YML…
GO:0071840	cellular component organization or biogenesis	1.05377e-06	4.03435e-10	641	1545	2494	7166	0	0	YIR041W, YOL127W, YHR024C, YJL013C, YBL047C, YJL034W, YLR150W, YDL047W, YDR141C, YLR347C, YMR186W, YKR042W, YDR091C, YKL181W, YPL226W, YML058W, YER176W, YML057W, YMR215W, YHR064C, YER125W, YAL015C, YNL243W, YAL002W, YJL223C, YNL069C, YHR205W, YNL192W, YAL003W, YAL056W, YML052W, YDR028C, YNL068C, YGR280C, YLR223C, YDL031W, YBR043C, YHR143W, YER051W, YGL253W, YNL178W, YMR273C, YOR294W, YKR001C, YMR…
GO:0044283	small molecule biosynthetic process	4.76724e-06	1.82513e-09	118	1545	333	7166	0	0	YJR016C, YOR108W, YMR207C, YNL103W, YIR034C, YBR177C, YKL182W, YHR025W, YER069W, YMR108W, YPR145W, YEL071W, YML075C, YCL018W, YBR084W, YJL052W, YEL009C, YBR218C, YDR007W, YGR060W, YHR007C, YHR018C, YGL125W, YIL053W, YMR296C, YGL026C, YOL086C, YER125W, YBR248C, YJR009C, YCL009C, YGL055W, YCL030C, YKL211C, YDR017C, YFR055W, YBR196C, YKL152C, YER055C, YKL184W, YGL012W, YDR034C, YNL104C, YDR127W, YCL…
GO:0006725	cellular aromatic compound metabolic process	9.09651e-06	3.48258e-09	553	1545	2130	7166	0	0	YPL143W, YBL039C, YLR151C, YJL056C, YKL156W, YMR083W, YER063W, YDR293C, YKL172W, YML026C, YBR189W, YGL125W, YJL191W, YML010W, YNL251C, YOR096W, YPL064C, YJR009C, YBR248C, YBL005W, YIL149C, YER064C, YNL103W, YER043C, YDR097C, YLR175W, YCR065W, YHR165C, YGR296W, YDR299W, YMR014W, YHR074W, YFL031W, YAL019W, YGL224C, YJL130C, YIL038C, YMR213W, YOR191W, YMR216C, YOR259C, YNL186W, YDL055C, YDR069C, YGL…
GO:0071428	rRNA-containing ribonucleoprotein complex export from nucleus	1.22207e-05	4.67869e-09	37	1545	69	7166	0	0	YPL093W, YOR098C, YDR450W, YOR294W, YNR053C, YDR101C, YGR218W, YGL189C, YNL209W, YPL220W, YNL302C, YGR245C, YML026C, YIL148W, YLR048W, YDL229W, YHR170W, YGL135W, YPL146C, YLR293C, YOL121C, YMR047C, YDR091C, YGR285C, YMR235C, YJL041W, YGR214W, YER036C, YOR145C, YER125W, YLR074C, YNL178W, YER131W, YGL123W, YJR123W, YIL115C, YLR106C
GO:1901360	organic cyclic compound metabolic process	1.31238e-05	5.02444e-09	569	1545	2205	7166	0	0	YOR096W, YNL251C, YJL191W, YML010W, YGL125W, YJR009C, YBL005W, YBR248C, YIL149C, YPL064C, YCR065W, YLR175W, YDR097C, YER043C, YER064C, YNL103W, YHR165C, YKL156W, YJL056C, YLR151C, YPL143W, YBL039C, YER063W, YMR083W, YML026C, YBR189W, YKL172W, YDR293C, YOR025W, YDL056W, YBR121C, YOR151C, YGL245W, YJL177W, YLR106C, YDL007W, YMR014W, YDR299W, YGR296W, YJL130C, YIL038C, YGL224C, YAL019W, YFL031W, YHR…
GO:0071852	fungal-type cell wall organization or biogenesis	1.35312e-05	5.18039e-09	89	1545	235	7166	0	0	YGR189C, YBR301W, YLR461W, YDR293C, YMR215W, YNL066W, YEL049W, YLR120C, YDR420W, YML057W, YGR294W, YKR042W, YNL161W, YOL030W, YDR389W, YKL181W, YKL104C, YHR103W, YOR008C, YIL176C, YBR038W, YER177W, YJL034W, YDL047W, YDR074W, YLR343W, YIR041W, YKL164C, YIL015W, YJR151C, YGR014W, YPL282C, YGR282C, YEL040W, YBR043C, YBR023C, YDR099W, YMR307W, YLR110C, YPL221W, YBL108C-A, YFL039C, YLR332W, YJR013W, Y…
GO:0015931	nucleobase-containing compound transport	1.59548e-05	6.10827e-09	83	1545	215	7166	0	0	YMR235C, YLR347C, YHR170W, YGL135W, YPL146C, YLR293C, YER165W, YDR091C, YDL160C, YGR245C, YML026C, YIL148W, YDL229W, YLR048W, YPL226W, YGL189C, YPL220W, YNL209W, YBL030C, YLR335W, YER063W, YDR101C, YNL004W, YOR112W, YKL068W, YPL221W, YAR002W, YIL115C, YMR273C, YER131W, YGL123W, YNL178W, YDR457W, YBR118W, YML038C, YIL149C, YER125W, YCL011C, YLL024C, YAL053W, YPR080W, YGL225W, YER036C, YOR145C, YLR…
GO:0044249	cellular biosynthetic process	1.61693e-05	6.19041e-09	609	1545	2385	7166	0	0	YOR372C, YPR010C, YDR266C, YGR162W, YKL104C, YPR179C, YDL224C, YOL120C, YLR293C, YGR061C, YKR070W, YDL017W, YCR034W, YBR191W, YDR034C, YLR075W, YJL109C, YGR054W, YHL001W, YPL220W, YDR382W, YHR082C, YLR335W, YAR007C, YJL110C, YIR034C, YHR025W, YJR016C, YJR007W, YHR020W, YOR198C, YGL022W, YKL032C, YHR216W, YBR143C, YPR145W, YLR258W, YER161C, YEL071W, YGL026C, YGL178W, YOR290C, YEL009C, YHR018C, YML…
GO:0009066	aspartate family amino acid metabolic process	1.83953e-05	7.04261e-09	36	1545	67	7166	0	0	YBR084W, YPR145W, YER052C, YIR034C, YHR025W, YER043C, YNL103W, YGR124W, YLR027C, YDL182W, YBR115C, YGL125W, YIL094C, YLR158C, YCR053W, YDL131W, YJL200C, YFR055W, YLR157C, YLR155C, YEL046C, YGR204W, YKL106W, YPL023C, YPL273W, YGL202W, YLR160C, YHR208W, YDR502C, YDR234W, YER086W, YER091C, YLR180W, YDR034C, YCL064C, YDR158W
GO:0006139	nucleobase-containing compound metabolic process	2.58948e-05	9.91378e-09	531	1545	2046	7166	0	0	YDR545W, YBR049C, YGR240C, YNL209W, YER190W, YPL005W, YJL080C, YKL180W, YBR196C, YKL088W, YLL008W, YIL069C, YDR527W, YDR451C, YLR019W, YGL030W, YGL234W, YNL339C, YHR056C, YDR172W, YMR205C, YLR467W, YBL003C, YCR014C, YOL059W, YDR359C, YKL054C, YER087W, YOL068C, YNL118C, YGL123W, YER069W, YLR399C, YER172C, YER070W, YPR081C, YGL029W, YJR048W, YDL185W, YOR063W, YOR140W, YCL067C, YKR023W, YGR185C, YDL…
GO:0044085	cellular component biogenesis	2.9922e-05	1.14556e-08	365	1545	1332	7166	0	0	YNL069C, YML032C, YHR205W, YNL243W, YER125W, YER036C, YGR280C, YOR145C, YDR432W, YGR229C, YPL240C, YAL003W, YOR014W, YDL191W, YDL031W, YBR043C, YKL050C, YNL178W, YLR063W, YLR409C, YBR142W, YCL024W, YOL127W, YGL173C, YPR137W, YDL161W, YJL034W, YLR441C, YNL096C, YLL021W, YER154W, YDL160C, YDR091C, YKR042W, YLR347C, YMR186W, YOL030W, YML115C, YCR031C, YMR215W, YNL066W, YLR048W, YHR064C, YGR245C, YBR…
GO:0006913	nucleocytoplasmic transport	4.91826e-05	1.88295e-08	63	1545	152	7166	0	0	YGL238W, YMR308C, YPR133C, YER110C, YMR273C, YER131W, YBR247C, YGL123W, YNL178W, YDR335W, YDR457W, YDL084W, YBR118W, YDR138W, YAR002W, YIL115C, YNL189W, YGR119C, YJR123W, YJR132W, YAL005C, YGR214W, YIL149C, YGL252C, YGR116W, YCL011C, YER125W, YLL024C, YPR112C, YPR080W, YML026C, YLR048W, YNL302C, YBL079W, YPL226W, YMR216C, YLR208W, YNR016C, YJL041W, YMR235C, YHR030C, YNL007C, YLR347C, YLR293C, YOL…
GO:0000028	ribosomal small subunit assembly	7.05682e-05	2.70169e-08	19	1545	26	7166	0	0	YGR159C, YGR214W, YJL191W, YBR048W, YKL156W, YMR229C, YPR112C, YDR025W, YLR167W, YNL302C, YCL031C, YHR021C, YDR447C, YML024W, YLR048W, YJR123W, YCR031C, YOL121C, YCR057C
GO:0046483	heterocycle metabolic process	8.11038e-05	3.10505e-08	550	1545	2144	7166	0	0	YHR003C, YML093W, YCL054W, YBL072C, YEL021W, YJL050W, YCR084C, YDR232W, YDR050C, YDL182W, YHR077C, YJL033W, YKL203C, YPR112C, YGR103W, YAL040C, YGL201C, YLR043C, YGL171W, YBR245C, YOR064C, YDL070W, YLR398C, YER074W, YFL022C, YGL122C, YPL181W, YOL097C, YPL116W, YNL256W, YDR052C, YPR074C, YER131W, YGL035C, YNL241C, YIL115C, YGL207W, YHR174W, YOL100W, YKR002W, YGR270W, YLR276C, YLR401C, YDR065W, YHL…
GO:0031505	fungal-type cell wall organization	9.68289e-05	3.70708e-08	78	1545	205	7166	0	0	YNL192W, YGR032W, YLL064C, YJL223C, YNL243W, YCR032W, YLR300W, YOR247W, YML052W, YJL158C, YFL039C, YLR332W, YBL108C-A, YJR013W, YOR394W, YBR023C, YMR307W, YLR110C, YEL040W, YBR043C, YGR014W, YPL282C, YGR282C, YKL164C, YJR151C, YIL015W, YLR343W, YIR041W, YDL047W, YDR074W, YIL176C, YBR038W, YKL181W, YHR103W, YOR008C, YKR042W, YOL030W, YDR389W, YNL161W, YEL049W, YLR120C, YMR215W, YNL066W, YDR420W, Y…
GO:1901564	organonitrogen compound metabolic process	0.000116594	4.46378e-08	622	1545	2469	7166	0	0	YOL027C, YOL058W, YDR012W, YDR341C, YNL001W, YDL014W, YEL046C, YLR167W, YIL108W, YDL141W, YOR361C, YDL075W, YJR049C, YDL006W, YNL007C, YNL185C, YKL204W, YMR080C, YPL231W, YKL029C, YGR285C, YIL094C, YGR002C, YGL009C, YOR117W, YKL171W, YKL060C, YBL087C, YPR102C, YGR148C, YBR092C, YGR094W, YDL095W, YOR043W, YBL099W, YPR133C, YJR161C, YML106W, YBL024W, YJL091C, YLL039C, YMR242C, YBR249C, YJL034W, YLR…
GO:0055085	transmembrane transport	0.000143922	5.51002e-08	148	1545	464	7166	0	0	YLR138W, YMR011W, YKL120W, YDR508C, YDR039C, YDL185W, YOL027C, YEL063C, YOL103W, YOR092W, YJL143W, YDL245C, YCL073C, YKL195W, YOR222W, YCL005W-A, YGL186C, YML123C, YOL122C, YDL210W, YER060W-A, YDR345C, YOL020W, YDR038C, YGR138C, YJR045C, YLR249W, YBL042C, YBL099W, YOL130W, YHR050W, YLR191W, YKL175W, YGL006W, YPR138C, YCL025C, YKL084W, YPR194C, YDL022W, YIL022W, YMR266W, YPR088C, YKL209C, YJL034W,…
GO:0006405	RNA export from nucleus	0.000150449	5.75991e-08	44	1545	95	7166	0	0	YGR214W, YIL149C, YGR116W, YPR080W, YER125W, YCL011C, YPR112C, YBR247C, YGL123W, YPR133C, YMR273C, YMR308C, YER131W, YDR138W, YDR335W, YNL178W, YBR118W, YDL084W, YAR002W, YIL115C, YJR123W, YGL122C, YOR112W, YNL004W, YKL068W, YDR395W, YDR381W, YML062C, YGL189C, YGR218W, YOR098C, YDR450W, YLR335W, YER063W, YML026C, YLR048W, YPL226W, YBL079W, YNL302C, YJL041W, YMR235C, YOL121C, YMR047C, YLR293C
GO:0044238	primary metabolic process	0.00015789	6.04481e-08	933	1545	3901	7166	0	0	YDR101C, YMR083W, YER063W, YKL156W, YJL056C, YCL037C, YLR151C, YPL143W, YDR208W, YBL039C, YER026C, YKL155C, YML026C, YBR189W, YIL052C, YGR189C, YGL055W, YKL172W, YDR293C, YBL005W, YJR009C, YBR248C, YIL149C, YOL098C, YPL064C, YOR370C, YNL251C, YOR096W, YBL045C, YJL191W, YML010W, YGL125W, YBR023C, YMR115W, YBR139W, YHR165C, YCR065W, YBR079C, YMR108W, YLR175W, YER043C, YLR029C, YDR097C, YER064C, YIL…
GO:0051168	nuclear export	0.000206285	7.89757e-08	46	1545	102	7166	0	0	YAR002W, YIL115C, YJR123W, YGL123W, YBR247C, YGL238W, YPR133C, YMR308C, YER131W, YMR273C, YDR138W, YDR335W, YNL178W, YBR118W, YDL084W, YIL149C, YGR116W, YPR080W, YER125W, YCL011C, YPR112C, YGR214W, YMR235C, YJL041W, YOL121C, YMR047C, YLR293C, YML026C, YLR048W, YPL226W, YBL079W, YNL302C, YML062C, YGR218W, YGL189C, YHR005C, YOR098C, YDR450W, YLR335W, YER063W, YGL122C, YOR112W, YNL004W, YKL068W, YDR…
GO:0006418	tRNA aminoacylation for protein translation	0.000272589	1.0436e-07	23	1545	37	7166	0	0	YOR168W, YDR037W, YHR020W, YPL160W, YPR033C, YBL076C, YPR081C, YGR264C, YFL022C, YGL105W, YOL097C, YLL018C, YDR341C, YGL245W, YGR094W, YER087W, YBR121C, YGR185C, YIL078W, YOR335C, YDR023W, YLR060W, YHR019C
GO:0071554	cell wall organization or biogenesis	0.000281118	1.07625e-07	103	1545	299	7166	0	0	YGR189C, YBR301W, YLR461W, YDR293C, YEL049W, YNL066W, YMR215W, YLR120C, YDR466W, YDR420W, YML057W, YGR294W, YKR042W, YNL161W, YOL030W, YDR389W, YML115C, YNL160W, YKL104C, YKL181W, YHR103W, YOR008C, YIL176C, YBR038W, YER177W, YJL034W, YDL047W, YDR074W, YLR343W, YIR041W, YOL105C, YKL164C, YIL015W, YJR151C, YGR014W, YPL282C, YMR273C, YGR282C, YOL100W, YEL040W, YHR143W, YBR043C, YDR099W, YBR023C, YMR…
GO:0045229	external encapsulating structure organization	0.000602251	2.30571e-07	89	1545	252	7166	0	0	YGR279C, YBL105C, YMR109W, YIL085C, YPR159W, YNR076W, YNL283C, YOL155C, YLR342W, YDR542W, YHR030C, YOR092W, YGR143W, YKR100C, YOL061W, YJL159W, YGL261C, YHL046C, YLR390W-A, YCR104W, YDR077W, YLL025W, YBR078W, YIL123W, YOL161C, YAR020C, YDR055W, YLR413W, YAL068C, YHL028W, YDL095W, YKL224C, YDR293C, YLR461W, YBR301W, YGR189C, YML057W, YGR294W, YDR420W, YNL066W, YMR215W, YLR120C, YEL049W, YOL030W, Y…
GO:0071555	cell wall organization	0.000602251	2.30571e-07	89	1545	252	7166	0	0	YHL028W, YAL068C, YDL095W, YKL224C, YIL123W, YLR413W, YOL161C, YDR055W, YAR020C, YLL025W, YBR078W, YCR104W, YDR077W, YGL261C, YLR390W-A, YHL046C, YJL159W, YOL061W, YOL155C, YLR342W, YDR542W, YNR076W, YNL283C, YKR100C, YGR143W, YOR092W, YHR030C, YIL085C, YGR279C, YMR109W, YBL105C, YPR159W, YLR286C, YCR032W, YLR300W, YGR032W, YNL192W, YNL243W, YLL064C, YJL223C, YLR332W, YBL108C-A, YFL039C, YOR394W,…
GO:0006810	transport	0.000741326	2.83816e-07	364	1545	1363	7166	0	0	YNL154C, YKR093W, YGL137W, YDL065C, YGR281W, YOL158C, YKL064W, YPL232W, YAL005C, YIL109C, YMR221C, YGR192C, YLR237W, YLR106C, YDL248W, YDL128W, YHR094C, YBR132C, YDR335W, YMR308C, YGL206C, YFL034W, YDL192W, YLR168C, YDR299W, YKL077W, YHR002W, YKL039W, YNL142W, YOL121C, YLR372W, YJR124C, YLR034C, YDL195W, YPL058C, YMR216C, YDL138W, YGL254W, YDR069C, YEL031W, YCR032W, YGL252C, YNR065C, YIL149C, YOR…
GO:0071705	nitrogen compound transport	0.000958802	3.67076e-07	243	1545	858	7166	0	0	YHR108W, YCL069W, YGR191W, YHL008C, YGR121C, YNL065W, YBR302C, YLR384C, YKL164C, YDR135C, YDR457W, YML038C, YBR118W, YGL252C, YNR065C, YIL149C, YBR021W, YOR370C, YLR181C, YAL053W, YNL070W, YCR032W, YHL048W, YML105C, YLL024C, YGR009C, YBL045C, YGL225W, YNL329C, YDR384C, YFL039C, YKR106W, YHR103W, YOR306C, YGL077C, YGR055W, YMR246W, YPL210C, YHR170W, YPL146C, YNL161W, YLR293C, YGL135W, YML026C, YIL…
GO:0034220	ion transmembrane transport	0.00104277	3.99222e-07	91	1545	262	7166	0	0	YDR384C, YPL234C, YKR106W, YLR130C, YPL036W, YNR039C, YDR343C, YDR046C, YOL156W, YAL053W, YJL129C, YHR175W, YDR135C, YMR088C, YML038C, YGR217W, YGR121C, YMR054W, YGR191W, YPL279C, YGL008C, YPR036W, YCL069W, YPL221W, YMR266W, YDR033W, YBL030C, YPR138C, YGL006W, YKL175W, YPL265W, YGL167C, YCL025C, YEL027W, YNL268W, YKR039W, YDL247W, YFL050C, YBR069C, YIL047C, YJL219W, YOR390W, YDR342C, YJR160C, YGR…
GO:0016070	RNA metabolic process	0.00105049	4.02177e-07	401	1545	1526	7166	0	0	YHR020W, YER064C, YLR197W, YNL103W, YDR457W, YJL110C, YCR065W, YLR175W, YER161C, YHR165C, YKL032C, YBR143C, YEL009C, YJL191W, YJR002W, YML010W, YOR096W, YNL251C, YGL178W, YOR290C, YAL035W, YOR335C, YMR229C, YBL005W, YBR022W, YGL252C, YPL082C, YIL149C, YPL064C, YKL172W, YDR293C, YDR266C, YPR010C, YOR372C, YML026C, YBR189W, YLR293C, YPR179C, YDL224C, YDR034C, YML017W, YPL143W, YJL109C, YKL156W, YJL…
GO:0000478	endonucleolytic cleavage involved in rRNA processing	0.00107962	4.13331e-07	31	1545	61	7166	0	0	YML093W, YDR457W, YGL078C, YOL010W, YHR021C, YLR048W, YKL180W, YBR247C, YML026C, YGL171W, YCR057C, YJL109C, YPL217C, YJR002W, YGR214W, YPR137W, YLR222C, YOR145C, YOR294W, YPR112C, YMR229C, YBL004W, YDL153C, YDR450W, YJL177W, YLR129W, YOR310C, YDR500C, YJL069C, YNL308C, YDL148C
GO:0000479	endonucleolytic cleavage of tricistronic rRNA transcript (SSU-rRNA, 5.8S rRNA, LSU-rRNA)	0.00107962	4.13331e-07	31	1545	61	7166	0	0	YCR057C, YGL171W, YOL010W, YGL078C, YML093W, YDR457W, YML026C, YBR247C, YLR048W, YKL180W, YHR021C, YLR129W, YOR310C, YMR229C, YDR450W, YBL004W, YJL177W, YDL153C, YOR294W, YPR112C, YNL308C, YDL148C, YJL069C, YDR500C, YGR214W, YJR002W, YPL217C, YJL109C, YOR145C, YLR222C, YPR137W
GO:0071704	organic substance metabolic process	0.00109549	4.19407e-07	963	1545	4072	7166	0	0	YHL048W, YPL131W, YLR300W, YAL053W, YOR204W, YDL174C, YNL231C, YJL069C, YNL262W, YNR071C, YGL105W, YJR013W, YMR217W, YJR091C, YML075C, YKL101W, YBR101C, YNL085W, YDR099W, YCL018W, YOR207C, YLR005W, YBR302C, YFR037C, YLR432W, YLR384C, YMR001C, YLR160C, YPL256C, YLR343W, YBR154C, YNL308C, YJL148W, YCR012W, YFR004W, YNL104C, YOR201C, YNL004W, YOR260W, YPL146C, YGL135W, YNL161W, YPL081W, YHR068W, YJL…
GO:0071702	organic substance transport	0.00157249	6.02024e-07	266	1545	958	7166	0	0	YPR133C, YJR161C, YJR045C, YBR247C, YLR191W, YER136W, YGR138C, YGR214W, YDL095W, YLR074C, YCL073C, YDL245C, YGR285C, YNL007C, YDR411C, YGR097W, YMR047C, YBL017C, YER166W, YEL063C, YIL002C, YOR294W, YKR001C, YMR011W, YMR273C, YLR373C, YNL178W, YGL253W, YAR002W, YBR043C, YER036C, YOR145C, YNL336W, YPL240C, YAL002W, YER125W, YCL011C, YDL231C, YLR378C, YGR245C, YLR048W, YDL247W, YPL226W, YNL268W, YKL…
GO:0009082	branched-chain amino acid biosynthetic process	0.00157344	6.02387e-07	13	1545	16	7166	0	0	YMR108W, YCL064C, YDR158W, YJR016C, YOR108W, YNL104C, YCL009C, YCL018W, YGL009C, YHR208W, YLR451W, YER086W, YLR355C
GO:0006886	intracellular protein transport	0.00158948	6.08531e-07	143	1545	461	7166	0	0	YJR123W, YDL248W, YLR106C, YDR335W, YPL243W, YLR170C, YDL084W, YDL126C, YDR138W, YGL238W, YMR308C, YGL206C, YML132W, YHL028W, YGL137W, YGR116W, YDL065C, YIL109C, YPL232W, YAL005C, YDL195W, YOL121C, YJL222W, YJL041W, YPR024W, YDR450W, YOR098C, YDL192W, YOL126C, YNR053C, YML062C, YDR381W, YFL038C, YPL093W, YKL077W, YPL125W, YHR108W, YBR118W, YKL164C, YBR302C, YHL048W, YML105C, YLL024C, YNL070W, YCR…
GO:0044281	small molecule metabolic process	0.00220528	8.44286e-07	234	1545	829	7166	0	0	YMR296C, YGL026C, YMR217W, YBR218C, YEL009C, YHR018C, YLR354C, YJR051W, YNR071C, YGL105W, YIL053W, YGL125W, YJR009C, YBR248C, YDL174C, YPR183W, YOL086C, YOR335C, YIR034C, YHR025W, YDR037W, YLR432W, YMR108W, YJR016C, YER043C, YMR207C, YHR020W, YNL103W, YCL018W, YDR099W, YJL052W, YHR216W, YPR145W, YML075C, YEL071W, YCR034W, YDR034C, YNL104C, YLR151C, YDR127W, YER177W, YCL064C, YBL039C, YCR012W, YHR…
GO:0070925	organelle assembly	0.00226393	8.66743e-07	71	1545	194	7166	0	0	YDR025W, YML062C, YEL055C, YNL182C, YLL014W, YDR507C, YDR418W, YFL038C, YGR178C, YOR063W, YGR159C, YCR077C, YPL204W, YCR057C, YLR448W, YOR089C, YOL121C, YFL002C, YLR167W, YBL105C, YNL302C, YLR340W, YPR112C, YGR148C, YPR102C, YCR093W, YBR048W, YDR170C, YDR232W, YGR214W, YNL016W, YLR106C, YJR123W, YEL054C, YDR447C, YHR021C, YFR028C, YCL031C, YGL189C, YCL024W, YGL031C, YOL127W, YKL156W, YPL143W, YLR…
GO:0051234	establishment of localization	0.00295693	1.13206e-06	372	1545	1414	7166	0	0	YER060W, YDR040C, YGR116W, YBR068C, YML132W, YDR497C, YMR241W, YHL028W, YER056C, YER151C, YBR086C, YPL274W, YOR212W, YNR013C, YKR044W, YOR086C, YGR119C, YGR163W, YJR123W, YGL238W, YJL198W, YLR170C, YPL243W, YDL126C, YDL084W, YDR186C, YOR322C, YDR138W, YML062C, YOR098C, YDR450W, YOR359W, YLL028W, YOL126C, YOR270C, YJR121W, YNR053C, YPR156C, YCR037C, YDR122W, YDR381W, YNL183C, YFL038C, YPR173C, YPL…
GO:0043043	peptide biosynthetic process	0.00310241	1.18775e-06	222	1545	783	7166	0	0	YMR146C, YAL017W, YLR448W, YGR285C, YBR084C-A, YMR080C, YNL007C, YBL076C, YLR406C, YKL204W, YNL185C, YHR141C, YOR361C, YDL075W, YBR181C, YLR167W, YDR194C, YNL302C, YNL001W, YOR234C, YGR185C, YDR341C, YOL139C, YDR025W, YDR500C, YER074W, YFL022C, YLR398C, YOR063W, YDR012W, YOL097C, YOL027C, YPR163C, YPR033C, YML063W, YBL072C, YPL160W, YDR385W, YMR242C, YBL024W, YHR010W, YHR021C, YHR203C, YLR249W, Y…
GO:0006412	translation	0.00313502	1.20024e-06	221	1545	779	7166	0	0	YKL006W, YPL249C-A, YDR447C, YPL198W, YOR369C, YJR123W, YEL054C, YJR094W-A, YKL081W, YER056C-A, YOR187W, YAL005C, YGL076C, YNL255C, YJL177W, YIL078W, YHR019C, YPL079W, YCR093W, YGL245W, YBR121C, YPR043W, YLR367W, YNL197C, YOR168W, YKR059W, YDL136W, YGR027C, YNL162W, YNL301C, YOL121C, YHL015W, YLL045C, YDL083C, YLR388W, YLR333C, YGR178C, YCR077C, YDR418W, YOR302W, YDR450W, YOR359W, YNL067W, YMR142…
GO:0043038	amino acid activation	0.00364038	1.39371e-06	23	1545	41	7166	0	0	YDR023W, YLR060W, YHR019C, YOR335C, YIL078W, YBR121C, YER087W, YGR185C, YDR341C, YGR094W, YGL245W, YLL018C, YOL097C, YGL105W, YFL022C, YGR264C, YPR081C, YBL076C, YPR033C, YPL160W, YHR020W, YDR037W, YOR168W
GO:0043039	tRNA aminoacylation	0.00364038	1.39371e-06	23	1545	41	7166	0	0	YLR060W, YDR023W, YHR019C, YIL078W, YOR335C, YBR121C, YER087W, YGR185C, YDR341C, YGR094W, YGL245W, YLL018C, YOL097C, YGL105W, YFL022C, YGR264C, YPR081C, YBL076C, YPR033C, YPL160W, YHR020W, YDR037W, YOR168W
GO:0043604	amide biosynthetic process	0.0041612	1.59311e-06	232	1545	827	7166	0	0	YBR181C, YLR167W, YNL302C, YDR194C, YHR141C, YOR361C, YDL075W, YMR080C, YNL007C, YOR236W, YBL076C, YLR406C, YKL204W, YNL185C, YAL017W, YMR146C, YLR448W, YBR084C-A, YGR285C, YOR063W, YOL097C, YDR012W, YPR163C, YOL027C, YOL058W, YER074W, YFL022C, YLR398C, YNL001W, YOR234C, YGR185C, YOL139C, YDR025W, YDR341C, YNL256W, YDR500C, YAL016W, YEL034W, YGR034W, YBL027W, YAL036C, YHR021C, YHR203C, YLR249W, Y…
GO:0000447	endonucleolytic cleavage in ITS1 to separate SSU-rRNA from 5.8S rRNA and LSU-rRNA from tricistronic rRNA transcript (SSU-rRNA, 5.8S rRNA, LSU-rRNA)	0.00481669	1.84406e-06	25	1545	47	7166	0	0	YNL308C, YDL148C, YJL069C, YLR129W, YOR310C, YBL004W, YMR229C, YDL153C, YDR450W, YPR112C, YOR294W, YOR145C, YLR222C, YPR137W, YGR214W, YJR002W, YJL109C, YCR057C, YGL171W, YML026C, YBR247C, YLR048W, YOL010W, YDR457W, YML093W
GO:0051179	localization	0.00518425	1.98478e-06	417	1545	1616	7166	0	0	YJL222W, YML001W, YAR014C, YPL004C, YNR016C, YHR030C, YJL041W, YPL204W, YNL197C, YKL176C, YML016C, YPR024W, YOR273C, YBR114W, YNR053C, YOR270C, YJR121W, YOR359W, YOL126C, YLL028W, YDR450W, YOR098C, YML062C, YPL125W, YJL076W, YPL093W, YFL038C, YPR173C, YNL183C, YDR381W, YCR037C, YDR122W, YPR156C, YDR507C, YJR123W, YGR163W, YGR119C, YOR322C, YDR186C, YDR138W, YLR170C, YPL243W, YDL126C, YDL084W, YJL…
GO:0043603	cellular amide metabolic process	0.0062556	2.39495e-06	245	1545	885	7166	0	0	YDR432W, YJR145C, YAL003W, YIL093C, YNL069C, YER087W, YMR188C, YPL009C, YER007C-A, YBR031W, YPR080W, YGL123W, YER131W, YOR133W, YBL092W, YNL178W, YBR084W, YNL005C, YJL138C, YPR081C, YDL191W, YDL082W, YGL173C, YER102W, YLR150W, YLR441C, YNL209W, YGL031C, YMR116C, YDR471W, YGR267C, YGL014W, YOL127W, YLR058C, YKL180W, YLR048W, YHR064C, YOR312C, YNL177C, YLR157C, YER176W, YPL226W, YGR085C, YPL005W, Y…
GO:0006807	nitrogen compound metabolic process	0.00696913	2.66812e-06	876	1545	3694	7166	0	0	YLR106C, YDL007W, YDL248W, YEL054C, YER052C, YDR447C, YBR121C, YOR151C, YGL245W, YNL154C, YLR027C, YJL177W, YOR025W, YDL056W, YBL067C, YCR057C, YLR333C, YDR035W, YGR143W, YNL061W, YDR069C, YGR027C, YGL254W, YFR031C, YDL136W, YNL186W, YDL055C, YKL201C, YOR191W, YLR367W, YMR216C, YOR259C, YMR213W, YJL130C, YIL038C, YGL224C, YPL141C, YMR142C, YLR355C, YAL019W, YFL031W, YHR074W, YOR302W, YDR502C, YMR…
GO:0000460	maturation of 5.8S rRNA	0.00889999	3.40735e-06	40	1545	94	7166	0	0	YLR048W, YKL180W, YML026C, YGL078C, YOL010W, YGL171W, YCR057C, YLR293C, YPR137W, YJL109C, YDR500C, YBR142W, YNL308C, YOL021C, YOR294W, YBL004W, YDR450W, YCR035C, YBR247C, YML093W, YDR457W, YNL232W, YCL054W, YMR049C, YJL050W, YDL031W, YLR222C, YOR145C, YJR002W, YGR158C, YGR214W, YJL069C, YDL148C, YPR112C, YJL177W, YDL153C, YMR229C, YLR129W, YOR310C, YGR103W
GO:0000466	maturation of 5.8S rRNA from tricistronic rRNA transcript (SSU-rRNA, 5.8S rRNA, LSU-rRNA)	0.00889999	3.40735e-06	40	1545	94	7166	0	0	YLR048W, YKL180W, YML026C, YGL078C, YOL010W, YGL171W, YCR057C, YLR293C, YPR137W, YJL109C, YDR500C, YBR142W, YNL308C, YOL021C, YOR294W, YBL004W, YDR450W, YCR035C, YBR247C, YDR457W, YML093W, YNL232W, YCL054W, YMR049C, YJL050W, YDL031W, YLR222C, YOR145C, YJR002W, YGR158C, YGR214W, YJL069C, YDL148C, YPR112C, YJL177W, YDL153C, YMR229C, YOR310C, YGR103W, YLR129W
GO:0000054	ribosomal subunit export from nucleus	0.00903913	3.46062e-06	27	1545	54	7166	0	0	YNL178W, YGR245C, YDL229W, YIL148W, YLR293C, YPL146C, YGL135W, YHR170W, YDR091C, YMR047C, YJL041W, YMR235C, YIL115C, YGR285C, YLR106C, YPL093W, YOR145C, YER036C, YOR294W, YOR098C, YER125W, YNR053C, YDR101C, YLR074C, YGR218W, YPL220W, YNL209W
GO:0032508	DNA duplex unwinding	0.00950113	3.63749e-06	29	1545	60	7166	0	0	YJL225C, YNL339C, YOR396W, YPR019W, YLR276C, YIL126W, YAR007C, YGL201C, YPL283C, YDR190C, YBR202W, YLR466W, YEL032W, YER190W, YER176W, YPR204W, YFL066C, YLL066C, YAL019W, YIR002C, YIL177C, YEL077C, YDR334W, YML133C, YDR545W, YJL092W, YLR467W, YGR296W, YLL067C
GO:0008152	metabolic process	0.0105594	4.04267e-06	990	1545	4237	7166	0	0	YIL018W, YLL024C, YEL036C, YHL027W, YDR310C, YFL039C, YGL195W, YJR051W, YMR238W, YIL053W, YMR296C, YLR222C, YER117W, YGR202C, YMR307W, YLR189C, YJL052W, YPL090C, YOL105C, YDR135C, YKL056C, YDL074C, YMR207C, YGL147C, YBR118W, YJL087C, YDR037W, YGR282C, YLR133W, YJL157C, YGL202W, YLR163C, YAL021C, YBL030C, YLR278C, YHR183W, YGL167C, YNL221C, YGL189C, YOR119C, YKL068W, YCL064C, YER177W, YDR127W, YDL…
GO:0090304	nucleic acid metabolic process	0.0113634	4.35045e-06	457	1545	1802	7166	0	0	YIL126W, YDL136W, YFR031C, YDR069C, YGL254W, YOR168W, YNL186W, YOR259C, YOR191W, YMR216C, YMR213W, YDR026C, YHL015W, YCR057C, YNL061W, YBR136W, YFL036W, YPL212C, YMR014W, YDL112W, YLR117C, YDR299W, YPL127C, YGR296W, YIL038C, YFL031W, YAL019W, YCL017C, YOL021C, YBR112C, YCL031C, YBR081C, YML127W, YLR106C, YDL007W, YDL056W, YOR025W, YPL217C, YER095W, YOR151C, YBR121C, YFR005C, YLL029W, YOR341W, YGL…
GO:0006090	pyruvate metabolic process	0.0121308	4.64425e-06	24	1545	46	7166	0	0	YAL038W, YHR174W, YJL052W, YGL253W, YLR044C, YKL029C, YOL136C, YBR196C, YMR145C, YKL152C, YFR055W, YGR240C, YGR254W, YKL060C, YOL086C, YLR134W, YOR374W, YCR012W, YJR009C, YDR050C, YBR218C, YMR205C, YGR192C, YLR153C
GO:0044237	cellular metabolic process	0.0125267	4.79583e-06	964	1545	4117	7166	0	0	YAL053W, YOR204W, YDL174C, YHL048W, YPL131W, YLR300W, YJL069C, YNL231C, YNL262W, YGL105W, YJR013W, YMR217W, YKL101W, YML075C, YJR091C, YNL085W, YCL018W, YDR099W, YBR101C, YOR207C, YLR005W, YMR001C, YBR302C, YFR037C, YLR384C, YLR432W, YLR343W, YPL256C, YLR160C, YNL308C, YJL148W, YCR012W, YBR154C, YNL104C, YGR234W, YFR004W, YOR201C, YNL004W, YPL081W, YOR260W, YPL146C, YNL161W, YGL135W, YJL189W, YHL…
GO:0010467	gene expression	0.0141337	5.41107e-06	536	1545	2155	7166	0	0	YPR010C, YDR266C, YOR372C, YGR162W, YPR179C, YDL224C, YOL120C, YLR293C, YDL017W, YBR191W, YDR034C, YJL109C, YML017W, YGR054W, YLR075W, YHL001W, YPL220W, YDR382W, YHR082C, YLR335W, YJL110C, YJR007W, YHR020W, YLR197W, YDR457W, YKL032C, YBR143C, YER161C, YOR290C, YGL178W, YJR002W, YEL009C, YML073C, YFR032C-A, YBR022W, YGL252C, YPL082C, YAL035W, YDR429C, YOR335C, YMR229C, YIL126W, YOR168W, YPR043W, Y…
GO:0033750	ribosome localization	0.014143	5.41461e-06	27	1545	55	7166	0	0	YDL229W, YIL148W, YGR245C, YNL178W, YLR106C, YMR235C, YJL041W, YIL115C, YGR285C, YDR091C, YMR047C, YPL146C, YLR293C, YGL135W, YHR170W, YOR145C, YER036C, YPL093W, YPL220W, YNL209W, YGR218W, YNR053C, YDR101C, YLR074C, YOR294W, YOR098C, YER125W
GO:0002183	cytoplasmic translational initiation	0.0141881	5.43191e-06	18	1545	30	7166	0	0	YPR163C, YCR077C, YDR429C, YOR204W, YAL035W, YOL139C, YER007C-A, YJR007W, YOR361C, YBR079C, YKR059W, YER025W, YGR162W, YOR260W, YGL049C, YMR309C, YJL138C, YMR146C
GO:0097064	ncRNA export from nucleus	0.0145327	5.56384e-06	21	1545	38	7166	0	0	YDR450W, YER125W, YPR080W, YGL189C, YKL068W, YGR214W, YOR112W, YJR123W, YOL121C, YMR047C, YMR235C, YJL041W, YIL115C, YNL178W, YDR335W, YBR118W, YNL302C, YER131W, YML026C, YGL123W, YLR048W
GO:0009081	branched-chain amino acid metabolic process	0.0145833	5.58321e-06	16	1545	25	7166	0	0	YLR451W, YGL009C, YCL018W, YLR044C, YJR016C, YOR108W, YMR108W, YLR355C, YLR134W, YHR208W, YER086W, YCL009C, YNL104C, YCL064C, YDL080C, YDR158W
GO:0000469	cleavage involved in rRNA processing	0.0151194	5.78845e-06	37	1545	86	7166	0	0	YNL308C, YDR500C, YBL004W, YDR450W, YOR294W, YOL021C, YPR137W, YJL109C, YCR057C, YGL171W, YLR293C, YML026C, YLR048W, YKL180W, YOL010W, YGL078C, YDL148C, YJL069C, YLR129W, YOR310C, YMR229C, YJL177W, YDL153C, YPR112C, YOR145C, YLR222C, YGR214W, YGR158C, YPL217C, YJR002W, YJL050W, YBR247C, YHR021C, YCR035C, YNL232W, YML093W, YDR457W
GO:0006518	peptide metabolic process	0.0160637	6.14997e-06	226	1545	816	7166	0	0	YER056C-A, YOR187W, YAL005C, YGL076C, YNL255C, YJL177W, YIL078W, YHR019C, YPL079W, YCR093W, YGL245W, YBR121C, YKL006W, YPL249C-A, YDR447C, YOR369C, YPL198W, YJR123W, YJR094W-A, YEL054C, YKL081W, YDL007W, YGR178C, YCR077C, YDR418W, YDR450W, YOR302W, YNL067W, YOR359W, YMR142C, YIL133C, YGL103W, YPR043W, YNL197C, YLR367W, YOR168W, YKR059W, YDL136W, YGR027C, YNL162W, YNL301C, YOL121C, YLL045C, YHL015…
GO:0006450	regulation of translational fidelity	0.018155	6.9506e-06	19	1545	33	7166	0	0	YPL160W, YGR285C, YPL081W, YJR123W, YPR132W, YLR406C, YBL076C, YHR064C, YDL229W, YER025W, YGL123W, YBR189W, YDL075W, YHR020W, YNL209W, YGR094W, YOR335C, YFL022C, YGR118W
GO:0006812	cation transport	0.0197615	7.56566e-06	78	1545	230	7166	0	0	YGL006W, YPR138C, YKL175W, YCL025C, YGL167C, YMR266W, YJL219W, YLL048C, YDR342C, YJR160C, YGL077C, YGR055W, YKL198C, YMR246W, YJL094C, YGL255W, YEL027W, YKR039W, YDL247W, YFL050C, YBR069C, YKR105C, YJL129C, YDR384C, YPL234C, YKR106W, YLR130C, YPL036W, YNR039C, YDR343C, YOL156W, YMR054W, YGR191W, YGL008C, YPR036W, YHR175W, YDR135C, YGR121C, YGR217W, YOR270C, YMR011W, YJR121W, YLL028W, YLR138W, YDL…
GO:0032392	DNA geometric change	0.0215735	8.25936e-06	29	1545	62	7166	0	0	YIL126W, YGL201C, YAR007C, YPL283C, YDR190C, YBR202W, YLR466W, YEL032W, YER190W, YER176W, YNL339C, YJL225C, YOR396W, YPR019W, YLR276C, YEL077C, YDR334W, YDR545W, YML133C, YLR467W, YGR296W, YJL092W, YLL067C, YPR204W, YFL066C, YLL066C, YAL019W, YIL177C, YIR002C
GO:0098655	cation transmembrane transport	0.021762	8.33156e-06	68	1545	194	7166	0	0	YDR038C, YGR138C, YDR345C, YBL099W, YOL130W, YBR132C, YHR050W, YDL128W, YHR094C, YOL122C, YDR040C, YKL064W, YGR281W, YML123C, YPL274W, YLR034C, YCL005W-A, YDL138W, YOR273C, YEL031W, YDL245C, YCL073C, YLL028W, YMR011W, YOR270C, YJR121W, YLR138W, YOL027C, YEL063C, YDR039C, YDL185W, YPR156C, YNL142W, YDR508C, YGL008C, YGR191W, YMR054W, YPR036W, YDR135C, YHR175W, YGR217W, YGR121C, YJL129C, YNR039C, Y…
GO:0009085	lysine biosynthetic process	0.0224648	8.60063e-06	11	1545	14	7166	0	0	YIL094C, YER052C, YDR234W, YJL200C, YGL202W, YDL131W, YIR034C, YDR158W, YBR115C, YDL182W, YDR034C
GO:0006396	RNA processing	0.0250721	9.59882e-06	189	1545	668	7166	0	0	YNL112W, YML093W, YCL054W, YHR003C, YPL126W, YHR021C, YBR247C, YPR045C, YJL050W, YBL024W, YDR365C, YOL041C, YML063W, YMR049C, YBL072C, YDR473C, YGR214W, YDR064W, YBR048W, YGR118W, YPR112C, YLR196W, YER002W, YGR103W, YNR015W, YJL033W, YDL148C, YDR194C, YNL062C, YLR167W, YGL078C, YBR181C, YOR205C, YDL006W, YGR285C, YGL171W, YDR398W, YDR120C, YOR063W, YGR159C, YGL122C, YER074W, YOR294W, YMR240C, YDR…
GO:0000027	ribosomal large subunit assembly	0.0278536	1.06637e-05	22	1545	42	7166	0	0	YGR148C, YPR102C, YMR229C, YOL127W, YPL131W, YGL031C, YEL055C, YLR340W, YNL182C, YOR063W, YML073C, YLR075W, YPL143W, YDR418W, YEL054C, YFL002C, YLL008W, YPL146C, YLR106C, YLR448W, YGR085C, YIL148W
GO:0044271	cellular nitrogen compound biosynthetic process	0.0312699	1.19716e-05	459	1545	1826	7166	0	0	YPR081C, YGR270W, YGL207W, YIL115C, YJL138C, YOL068C, YNL118C, YGL035C, YGL123W, YER131W, YLR399C, YER069W, YER070W, YPR080W, YBR031W, YCR014C, YIL093C, YER087W, YDR145W, YPL009C, YMR188C, YER007C-A, YDR007W, YNL136W, YBL003C, YHL007C, YGL049C, YKL184W, YCL066W, YER165W, YJL131C, YPR132W, YIL069C, YDR451C, YDR527W, YGL030W, YLR019W, YMR235C, YHR056C, YGL234W, YFR031C-A, YDR172W, YPL005W, YJL080C,…
GO:0009067	aspartate family amino acid biosynthetic process	0.0324833	1.24362e-05	25	1545	51	7166	0	0	YBR084W, YIL094C, YCR053W, YPR145W, YDL131W, YJL200C, YER052C, YIR034C, YHR025W, YFR055W, YNL103W, YGR204W, YPL023C, YPL273W, YGR124W, YGL202W, YHR208W, YLR027C, YDR234W, YER091C, YDR034C, YDL182W, YBR115C, YGL125W, YDR158W
GO:0034641	cellular nitrogen compound metabolic process	0.0404796	1.54975e-05	677	1545	2808	7166	0	0	YLR131C, YDR386W, YLR063W, YLR373C, YOR014W, YFL001W, YNL005C, YAR002W, YDL191W, YDL082W, YJR145C, YOR145C, YDR432W, YDL140C, YPL240C, YML032C, YKL028W, YCL011C, YLR048W, YER055C, YGR085C, YOL006C, YKL216W, YCR042C, YER148W, YOR065W, YNR052C, YNL096C, YDL160C, YCR031C, YGL173C, YIL151C, YPR137W, YDL022W, YNR012W, YLR441C, YPR034W, YLR409C, YBR140C, YDL033C, YBR142W, YGR267C, YLR405W, YHR006W, YBR…
GO:0015696	ammonium transport	0.0440055	1.68474e-05	15	1545	24	7166	0	0	YMR246W, YPR138C, YKL198C, YGL077C, YLL028W, YDL210W, YGR138C, YPR156C, YOR273C, YPL274W, YNL142W, YGR121C, YBR132C, YOR317W, YDR384C
Cellular component
GOID	TERM	CORRECTED_PVALUE	UNCORRECTED_PVALUE	NUM_LIST_ANNOTATIONS	LIST_SIZE	TOTAL_NUM_ANNOTATIONS	POPULATION_SIZE	FDR_RATE	EXPECTED_FALSE_POSITIVES	ANNOTATED_GENES
GO:0022626	cytosolic ribosome	3.59876e-44	6.79011e-47	121	1545	165	7166	0	0	YGL147C, YGR054W, YMR116C, YLL045C, YNL067W, YER117W, YCR031C, YNL096C, YMR143W, YDR450W, YPL198W, YER102W, YIL052C, YPR043W, YHR010W, YBL072C, YNL302C, YGL030W, YHR203C, YER056C-A, YOR312C, YLR333C, YGL135W, YGR214W, YER074W, YGR148C, YAL035W, YBL027W, YKL180W, YPR102C, YIL133C, YNL301C, YLR061W, YPL079W, YGL123W, YEL054C, YHL015W, YDR064W, YGL031C, YHL001W, YOL127W, YMR242C, YJL177W, YDR025W, Y…
GO:0044445	cytosolic part	7.7229e-41	1.45715e-43	148	1545	237	7166	0	0	YLR406C, YML024W, YKL006W, YDL136W, YHR021C, YNL064C, YGR085C, YIL018W, YGL076C, YOL120C, YDL075W, YOR063W, YCR077C, YJL189W, YMR142C, YDR012W, YPL090C, YGR034W, YML063W, YLR448W, YKL061W, YPL143W, YPL081W, YFR032C-A, YOR096W, YER131W, YMR205C, YOR259C, YGR118W, YJL014W, YDR471W, YLR249W, YBR031W, YBR084C-A, YPL231W, YCL017C, YBR191W, YER117W, YNL067W, YJL111W, YOL038W, YNL096C, YMR143W, YLL045C,…
GO:1990904	ribonucleoprotein complex	2.52809e-26	4.76998e-29	293	1545	767	7166	0	0	YPL198W, YLL024C, YCL054W, YOR198C, YCR031C, YIL038C, YGR054W, YLL011W, YGL078C, YPR072W, YPL043W, YBL027W, YER074W, YEL055C, YHR010W, YER056C-A, YHR203C, YNL004W, YLR106C, YLR003C, YMR242C, YJL177W, YOR294W, YEL054C, YJL069C, YDR299W, YJR002W, YCR057C, YDR500C, YLR175W, YOR369C, YOL010W, YCL031C, YKL181W, YGL029W, YGR178C, YER165W, YGR264C, YJR094W-A, YGR027C, YOR204W, YKR059W, YDL191W, YNL162W,…
GO:0030529	intracellular ribonucleoprotein complex	5.05682e-26	9.54117e-29	290	1545	759	7166	0	0	YPL090C, YMR246W, YJL109C, YJL189W, YOR096W, YDL031W, YLR448W, YGR034W, YML063W, YBR031W, YGR118W, YGR234W, YMR146C, YER131W, YBR119W, YMR213W, YNL161W, YMR014W, YDL153C, YDR023W, YLL008W, YNR053C, YNL308C, YGR085C, YHR021C, YPR163C, YNL209W, YDL014W, YOR151C, YOR119C, YOL120C, YGL076C, YIL018W, YLR222C, YLR150W, YOR063W, YAL036C, YHL001W, YLR075W, YPL249C-A, YGL103W, YDL229W, YHR082C, YML093W, Y…
GO:0022625	cytosolic large ribosomal subunit	6.32575e-24	1.19354e-26	69	1545	95	7166	0	0	YFR031C-A, YJL189W, YMR142C, YDR012W, YLR448W, YGR034W, YPL143W, YFR032C-A, YPL131W, YHL033C, YLR029C, YBR031W, YDR471W, YBR084C-A, YBL087C, YBL092W, YHR141C, YBR191W, YLR406C, YDL191W, YKL006W, YNL162W, YPL220W, YDL136W, YGR085C, YML073C, YIL018W, YGL076C, YOL120C, YDL075W, YOR063W, YNL069C, YDR418W, YPL249C-A, YLR075W, YGL103W, YGL031C, YMR242C, YOL127W, YHL001W, YJL177W, YEL054C, YLR061W, YPL0…
GO:0071944	cell periphery	8.1421e-24	1.53625e-26	305	1545	833	7166	0	0	YGR279C, YOL100W, YBR023C, YAR042W, YCL073C, YGR282C, YPL234C, YGR143W, YOR212W, YBR086C, YNR076W, YIL169C, YLL021W, YDR233C, YJL129C, YKR039W, YGR266W, YDR208W, YLR429W, YJR009C, YGR254W, YAL005C, YNL142W, YDR040C, YJL138C, YNR070W, YHR094C, YJL020C, YDR153C, YCR104W, YOR008C, YJL158C, YHR050W, YDR384C, YHL008C, YJL159W, YKL105C, YJL223C, YHR006W, YOR153W, YLR130C, YLR206W, YEL063C, YBR068C, YBR…
GO:0005840	ribosome	5.17296e-23	9.7603e-26	134	1545	268	7166	0	0	YCR077C, YOR063W, YDR496C, YDR077W, YGL076C, YOL120C, YIL018W, YDL075W, YKL006W, YML024W, YDL136W, YGR085C, YHR021C, YLR406C, YBR084C-A, YBR191W, YER131W, YLR249W, YBR031W, YDR471W, YGR118W, YPL143W, YGR034W, YML063W, YLR448W, YOR096W, YPL081W, YFR032C-A, YMR142C, YJL189W, YPL090C, YDR012W, YGR214W, YGR148C, YLR333C, YOR312C, YPR043W, YNL302C, YGL030W, YER102W, YIL052C, YNL301C, YIL133C, YPR102C,…
GO:0044391	ribosomal subunit	5.74957e-23	1.08482e-25	126	1545	245	7166	0	0	YBL087C, YBR048W, YBR084C-A, YIL093C, YBL092W, YHR141C, YBR191W, YLR048W, YER131W, YHL033C, YLR029C, YGR118W, YNL178W, YDR471W, YBR031W, YLR448W, YML063W, YGR034W, YPL143W, YOL121C, YBR189W, YPL081W, YFR032C-A, YPL131W, YOR096W, YJL189W, YFR031C-A, YMR142C, YDR012W, YIL069C, YPL090C, YDR496C, YOR063W, YCR077C, YBR181C, YNL069C, YDR447C, YKL155C, YLR441C, YKL156W, YIL018W, YGL076C, YOL120C, YDL075…
GO:0022627	cytosolic small ribosomal subunit	7.09014e-20	1.33776e-22	50	1545	63	7166	0	0	YPR132W, YDR450W, YMR143W, YCR031C, YNL096C, YNL007C, YML024W, YMR116C, YGR054W, YLR388W, YHR021C, YKL156W, YLR441C, YAL035W, YCR077C, YGR214W, YER074W, YLR333C, YHR203C, YNL302C, YBL072C, YER102W, YDR447C, YBR181C, YLR367W, YDR025W, YPL090C, YIL069C, YDR064W, YOL121C, YBR189W, YHL015W, YGL123W, YML063W, YOR096W, YPL081W, YJR123W, YLR167W, YDL083C, YJL191W, YER131W, YGR118W, YOR369C, YNL178W, YGL…
GO:0005886	plasma membrane	7.97455e-20	1.50463e-22	213	1545	543	7166	0	0	YPL204W, YKL105C, YNL087W, YLR342W, YOR008C, YKR105C, YOL020W, YJL158C, YHR050W, YDR384C, YHL008C, YDR343C, YHR006W, YGR191W, YLR109W, YPL232W, YAL005C, YGR254W, YDL229W, YJR009C, YIL047C, YDR345C, YJL138C, YHR094C, YNR070W, YDR153C, YNL231C, YCL025C, YLR019W, YPR194C, YNL142W, YDR040C, YML016C, YGR217W, YDR033W, YGR152C, YJL129C, YGR266W, YKR039W, YDR208W, YER166W, YBR132C, YER177W, YPL036W, YMR…
GO:0010494	cytoplasmic stress granule	1.83433e-19	3.46101e-22	66	1545	99	7166	0	0	YAL036C, YBR079C, YNL197C, YOL123W, YHR082C, YJL138C, YGL245W, YGL105W, YMR309C, YGR264C, YKL056C, YKL181W, YER165W, YGR178C, YDL167C, YLR180W, YKL035W, YBL105C, YGL173C, YMR012W, YER110C, YDL140C, YDR502C, YKL204W, YAL035W, YDR429C, YGR155W, YER177W, YGR185C, YGR214W, YML117W, YNL016W, YMR246W, YDR432W, YGL049C, YKL081W, YCL037C, YLR249W, YDL160C, YDR172W, YNL085W, YPL009C, YGR234W, YMR146C, YCL…
GO:0030684	preribosome	1.56326e-16	2.94955e-19	90	1545	172	7166	0	0	YJR145C, YGL029W, YCL031C, YGL189C, YLR340W, YLR175W, YGL171W, YDR101C, YOL010W, YMR229C, YJL191W, YJR002W, YJR123W, YPL204W, YDR500C, YPR137W, YCR057C, YDR299W, YDR064W, YML093W, YJL069C, YGL123W, YJL177W, YOL127W, YLR003C, YOR294W, YDL148C, YLR106C, YDR025W, YHR203C, YER056C-A, YBL072C, YER102W, YGR214W, YEL055C, YGL078C, YOR206W, YER002W, YKL180W, YLR409C, YPL126W, YLL011W, YPL217C, YNL061W, Y…
GO:0035770	ribonucleoprotein granule	6.7475e-16	1.27311e-18	76	1545	136	7166	0	0	YDR293C, YJL128C, YOR303W, YGR162W, YCL011C, YNL161W, YGR234W, YNL085W, YPL009C, YMR146C, YLR249W, YDL160C, YDR172W, YKL081W, YCL037C, YGL049C, YNL016W, YDR432W, YMR246W, YCR077C, YJR007W, YNL255C, YGL009C, YPR163C, YNL209W, YOR151C, YFL045C, YMR216C, YDR023W, YOR204W, YOL139C, YBR143C, YER176W, YKR059W, YOR361C, YKL181W, YGR178C, YER165W, YKL056C, YGR264C, YMR309C, YGL105W, YHR082C, YGL245W, YJL…
GO:0036464	cytoplasmic ribonucleoprotein granule	6.7475e-16	1.27311e-18	76	1545	136	7166	0	0	YGL173C, YMR012W, YCR093W, YBL105C, YER110C, YAL021C, YDL167C, YLR180W, YKL035W, YML017W, YIL038C, YDL140C, YDR502C, YDR429C, YPR072W, YAL035W, YKL204W, YOR359W, YGR214W, YML117W, YNL118C, YPL105C, YGR185C, YER177W, YGR155W, YNR052C, YNL197C, YAL036C, YBR079C, YNR051C, YHR082C, YGL245W, YJL138C, YOL123W, YGL105W, YKL181W, YGR178C, YER165W, YGR264C, YKL056C, YMR309C, YDR023W, YOR204W, YOL139C, YBR…
GO:0043228	non-membrane-bounded organelle	1.0506e-15	1.98226e-18	445	1545	1478	7166	0	0	YFR028C, YOR141C, YKL094W, YBR191W, YBR084C-A, YDR172W, YJL013C, YDR471W, YLR249W, YDL160C, YOR233W, YAL016W, YPL081W, YFR032C-A, YCL037C, YNL243W, YPL143W, YLR223C, YMR049C, YKR001C, YDR012W, YNL016W, YOL041C, YGR103W, YMR142C, YGL207W, YDR077W, YDR496C, YLR399C, YLR304C, YFR037C, YNL221C, YCR077C, YDR129C, YDL075W, YJL168C, YBR202W, YMR216C, YFL045C, YKL006W, YML024W, YEL032W, YDL136W, YBR143C,…
GO:0043232	intracellular non-membrane-bounded organelle	1.0506e-15	1.98226e-18	445	1545	1478	7166	0	0	YKL182W, YOR326W, YGR002C, YBL004W, YGR086C, YNL255C, YDL225W, YCL064C, YNL069C, YGL009C, YKR041W, YKL155C, YMR131C, YPR112C, YMR188C, YCL009C, YHR216W, YPL220W, YMR235C, YKL032C, YGR175C, YBL003C, YIL106W, YCR088W, YPL093W, YDL003W, YMR241W, YKL172W, YPR132W, YPL242C, YLR129W, YNL007C, YER176W, YJL033W, YBL047C, YPR065W, YOL006C, YOR303W, YBL087C, YOL070C, YOL068C, YHR141C, YCL011C, YGR162W, YIR…
GO:0009277	fungal-type cell wall	6.57671e-13	1.24089e-15	70	1545	132	7166	0	0	YJR092W, YMR006C, YDR077W, YAL068C, YHL046C, YKL164C, YBR162C, YAR020C, YAL063C, YOR394W, YLR300W, YOL030W, YNL327W, YBR078W, YEL040W, YBL108C-A, YGR294W, YMR307W, YKR042W, YOL070C, YNL190W, YLR461W, YLR343W, YJR151C, YDR055W, YGR192C, YLR110C, YJL171C, YHR211W, YLR390W-A, YLL064C, YLR286C, YOL155C, YLR120C, YJL052W, YIR041W, YBR301W, YEL049W, YOR127W, YNL066W, YAR050W, YLR084C, YMR215W, YPL282C,…
GO:0005618	cell wall	3.26134e-12	6.15346e-15	71	1545	138	7166	0	0	YNR076W, YDR542W, YHR143W, YJR091C, YPL282C, YMR215W, YLR084C, YOR127W, YAR050W, YNL066W, YEL049W, YGR279C, YIL123W, YBR093C, YLL024C, YGR282C, YKL224C, YIL015W, YJR004C, YCR104W, YJL158C, YJL159W, YOR247W, YIL176C, YGL261C, YLL025W, YJL223C, YJR076C, YJR009C, YGR189C, YAL005C, YBR092C, YOL161C, YAR020C, YBR162C, YHL046C, YAL068C, YKL164C, YDR077W, YMR006C, YJR092W, YNL327W, YBR078W, YBL108C-A, Y…
GO:0030312	external encapsulating structure	3.26134e-12	6.15346e-15	71	1545	138	7166	0	0	YJR009C, YBR092C, YAL005C, YGR189C, YOL161C, YJL158C, YCR104W, YJR004C, YIL176C, YOR247W, YJL159W, YLL025W, YGL261C, YJR076C, YJL223C, YGR279C, YBR093C, YLL024C, YIL123W, YIL015W, YKL224C, YGR282C, YJR091C, YHR143W, YNR076W, YDR542W, YPL282C, YLR084C, YMR215W, YEL049W, YNL066W, YAR050W, YOR127W, YJL052W, YIR041W, YLR120C, YBR301W, YOL155C, YLR286C, YGR192C, YLR390W-A, YLL064C, YHR211W, YLR110C, Y…
GO:0030686	90S preribosome	4.24391e-12	8.00738e-15	54	1545	92	7166	0	0	YNL308C, YPL217C, YLL011W, YLR197W, YCR031C, YMR143W, YLR129W, YGR214W, YER102W, YBL004W, YHR203C, YLR222C, YBL072C, YLR441C, YLR409C, YPL126W, YDL014W, YPR112C, YOR206W, YJL069C, YML063W, YDR064W, YMR049C, YBR189W, YPL081W, YBR247C, YPL012W, YOR096W, YDR299W, YDR025W, YDL148C, YGR103W, YJL109C, YOR310C, YPL090C, YLR003C, YFL002C, YGL189C, YBR048W, YMR014W, YLR340W, YCL031C, YJR145C, YER131W, YPR…
GO:0015934	large ribosomal subunit	5.91848e-12	1.11669e-14	73	1545	145	7166	0	0	YKL006W, YPL220W, YNL162W, YDL136W, YGR085C, YML073C, YLR406C, YDL191W, YOR063W, YDR496C, YNL069C, YGL076C, YOL120C, YIL018W, YDL075W, YPL143W, YGR034W, YLR448W, YPL131W, YFR032C-A, YMR142C, YFR031C-A, YJL189W, YDR012W, YBR084C-A, YBL087C, YHR141C, YBR191W, YBL092W, YHL033C, YBR031W, YDR471W, YLR029C, YLL045C, YGL147C, YNL177C, YPL198W, YER117W, YNL067W, YGL135W, YGR148C, YOR312C, YPR043W, YHR010…
GO:0015935	small ribosomal subunit	2.0745e-09	3.91416e-12	53	1545	100	7166	0	0	YGR118W, YOR369C, YNL178W, YJL191W, YLR167W, YJR123W, YDL083C, YER131W, YML026C, YLR048W, YGR027C, YJR145C, YIL093C, YGL189C, YBR048W, YPL090C, YIL069C, YLR367W, YDR025W, YOR096W, YPL081W, YBR189W, YOL121C, YDR064W, YHL015W, YML063W, YGL123W, YMR188C, YAL035W, YKL155C, YLR441C, YKL156W, YHR203C, YNL302C, YBL072C, YER102W, YBR181C, YDR447C, YCR077C, YGR214W, YER074W, YLR333C, YMR143W, YCR031C, YNL…
GO:0032991	macromolecular complex	3.40868e-06	6.43148e-09	583	1545	2270	7166	0	0	YGL195W, YML077W, YDR432W, YMR115W, YAL002W, YGR162W, YHR141C, YCL011C, YOL006C, YDR028C, YMR240C, YDR190C, YDR385W, YPL009C, YHL033C, YKL172W, YIL106W, YOR116C, YGL011C, YPL220W, YLR191W, YLR459W, YNL069C, YDL225W, YBL004W, YKL182W, YMR188C, YKL155C, YMR186W, YBL034C, YPL079W, YFL022C, YNL185C, YJL050W, YOL127W, YKL103C, YDR025W, YGL201C, YML026C, YPL106C, YJL143W, YDR473C, YDL083C, YLR167W, YDL…
GO:0005844	polysome	2.21191e-05	4.17342e-08	21	1545	31	7166	0	0	YGR178C, YLR150W, YPL226W, YNL255C, YML028W, YHR077C, YJL080C, YNL085W, YNL209W, YKL204W, YPL106C, YCL037C, YMR080C, YAL005C, YDL229W, YLL024C, YER176W, YHR064C, YOR198C, YGR285C, YAL036C
GO:0044444	cytoplasmic part	3.33335e-05	6.28933e-08	878	1545	3644	7166	0	0	YMR241W, YGR204W, YPL220W, YHR055C, YGL011C, YHR007C, YKR093W, YNL192W, YIL106W, YLR191W, YBL047C, YBL067C, YLR459W, YDL225W, YNL069C, YCL064C, YKL182W, YGL197W, YMR188C, YMR186W, YOR197W, YKL155C, YER073W, YML077W, YGL195W, YLR131C, YML032C, YJL052W, YDR432W, YAL002W, YMR115W, YDR464W, YBL076C, YJR124C, YHR141C, YCL011C, YGR162W, YDR028C, YOR108W, YOL070C, YOR092W, YKL209C, YPL009C, YHL033C, YJL…
GO:0043229	intracellular organelle	3.4842e-05	6.57396e-08	1136	1545	4874	7166	0	0	YGL006W, YJL050W, YML120C, YBL034C, YDR025W, YOL127W, YPL191C, YPL106C, YKL106W, YLR332W, YOR372C, YDL056W, YNL068C, YBL066C, YDR026C, YBL105C, YDR194C, YML017W, YLR250W, YOR025W, YJL005W, YBR084W, YGL135W, YGR060W, YDR464W, YMR115W, YAL002W, YML032C, YOR092W, YOL070C, YOL006C, YJR124C, YHR141C, YCL011C, YBR029C, YOR043W, YHL033C, YJL082W, YDR190C, YKL209C, YBL005W, YIL106W, YKR093W, YOR116C, YMR…
GO:0043226	organelle	4.01208e-05	7.56996e-08	1136	1545	4876	7166	0	0	YKR043C, YJL034W, YIL075C, YDR040C, YAR014C, YLL048C, YML133C, YML015C, YDL084W, YML127W, YDL033C, YJL191W, YKL077W, YDR384C, YHR050W, YNR020C, YFL001W, YOR008C, YBR086C, YDL190C, YPL234C, YPL217C, YER070W, YNL177C, YIL126W, YMR296C, YAL021C, YGR240C, YGR155W, YPL283C, YOR206W, YOR359W, YNL176C, YLR223C, YPL143W, YHR193C, YGL010W, YER118C, YLR044C, YKR001C, YPR159W, YBL011W, YBR084C-A, YER036C, Y…
GO:0032040	small-subunit processome	4.31796e-05	8.1471e-08	30	1545	55	7166	0	0	YLR222C, YBL004W, YBR181C, YMR229C, YJL191W, YJR002W, YPR137W, YCR057C, YLR409C, YDL014W, YPL126W, YBR189W, YJL069C, YML093W, YGL123W, YDR398W, YOR096W, YLR197W, YLL011W, YDR299W, YPL081W, YDL153C, YDL148C, YLR129W, YPL090C, YNL096C, YJL109C, YCR031C, YJL033W, YOR310C
GO:0005576	extracellular region	4.57308e-05	8.62845e-08	51	1545	118	7166	0	0	YJR004C, YDR055W, YJL158C, YNL160W, YJR151C, YJL159W, YOR247W, YNL190W, YLR155C, YLR001C, YOL011W, YLR157C, YKR042W, YMR307W, YIR019C, YLR160C, YBR301W, YLR120C, YAL005C, YGR189C, YLR286C, YOL155C, YLR110C, YLR390W-A, YHR211W, YEL060C, YHR143W, YIL169C, YMR008C, YBR162C, YMR215W, YKL164C, YGR014W, YDR077W, YMR006C, YNL066W, YAR050W, YGR279C, YNL327W, YBR078W, YIL123W, YEL040W, YDR420W, YLL024C, Y…
GO:0005623	cell	0.000408171	7.70134e-07	1330	1545	5875	7166	0	0	YHR024C, YGL103W, YPL249C-A, YML016C, YML093W, YPR080W, YLL029W, YLR019W, YMR083W, YOL020W, YHR170W, YNL056W, YIL022W, YLR342W, YOR234C, YNL087W, YKL035W, YER089C, YMR272C, YIL077C, YPL064C, YLR187W, YGL173C, YOR317W, YGL178W, YHL014C, YMR266W, YKL204W, YLR056W, YAL035W, YBR283C, YIL133C, YNL301C, YDR334W, YGR152C, YIL052C, YER102W, YGR185C, YGL030W, YML075C, YML117W, YBR132C, YGR148C, YKL216W, Y…
GO:0044464	cell part	0.000408171	7.70134e-07	1330	1545	5875	7166	0	0	YKL171W, YOL098C, YNL189W, YML105C, YKR044W, YBR101C, YIL148W, YOL027C, YGL171W, YJL020C, YJR015W, YHR173C, YNL142W, YOL123W, YJR056C, YKL028W, YAL012W, YLR060W, YDR310C, YLR429W, YDR065W, YNL182C, YGR214W, YLL021W, YBR249C, YOR205C, YKL180W, YIL169C, YNL104C, YPR122W, YER136W, YPR145W, YGR119C, YDL126C, YCR093W, YJL200C, YER117W, YGR009C, YEL036C, YFR028C, YNR015W, YOR233W, YMR308C, YML123C, YDR…
GO:0030427	site of polarized growth	0.00148075	2.79387e-06	93	1545	280	7166	0	0	YDR507C, YAL041W, YPR122W, YGR241C, YBR023C, YDR348C, YDL126C, YLR187W, YBL105C, YER155C, YOR127W, YER166W, YER133W, YLL021W, YGR014W, YLR084C, YJL157C, YGR152C, YHR023W, YOL019W, YOR014W, YHR030C, YBL007C, YMR001C, YKR100C, YNR052C, YAR014C, YPL221W, YDR309C, YJR076C, YLR058C, YBR038W, YPL204W, YOR247W, YLR342W, YKL101W, YLR332W, YOR008C, YJL158C, YIL106W, YCR088W, YCR038C, YDR508C, YNL283C, YEL…
GO:0044459	plasma membrane part	0.00150563	2.84081e-06	46	1545	113	7166	0	0	YDR093W, YKR106W, YGR032W, YGR009C, YHR174W, YLR342W, YGR121C, YLR332W, YKR105C, YCL069W, YML123C, YPR075C, YHL008C, YGL006W, YGL255W, YPL279C, YER125W, YNL065W, YKL203C, YPR194C, YML016C, YNL142W, YDR122W, YKR100C, YLR120C, YJL129C, YKR039W, YFL026W, YBR132C, YLR373C, YER166W, YLR084C, YGR014W, YIL147C, YOL158C, YHR005C, YOR212W, YBR086C, YOR390W, YMR238W, YGL206C, YDR420W, YCL073C, YGL173C, YPR…
GO:0005829	cytosol	0.0033646	6.3483e-06	335	1545	1277	7166	0	0	YDL082W, YOL126C, YIL148W, YBR101C, YOL059W, YJL191W, YJR123W, YJL159W, YGR094W, YFL038C, YDR064W, YHL015W, YFR004W, YNR070W, YGL123W, YDR153C, YIL075C, YOR260W, YNL281W, YLR367W, YDR418W, YGR254W, YAL005C, YNR051C, YPR074C, YGL031C, YJR009C, YGR214W, YOR312C, YLR333C, YNL302C, YGR240C, YML028W, YOR359W, YKL180W, YML001W, YNR065C, YDR170C, YBR172C, YMR217W, YMR116C, YDR502C, YGL147C, YER070W, YDL…
GO:0005933	cellular bud	0.00479417	9.04561e-06	85	1545	257	7166	0	0	YIR006C, YLR110C, YNL243W, YER125W, YDL161W, YPL116W, YDR150W, YFL039C, YOR104W, YLR286C, YER118C, YCL024W, YFR028C, YNL161W, YPR159W, YIR019C, YMR273C, YOL070C, YDR293C, YGR032W, YGR009C, YDR093W, YJL128C, YBL061C, YIL129C, YAL016W, YPL032C, YOR233W, YDR508C, YCR038C, YIL106W, YPR119W, YPL242C, YML072C, YMR109W, YBL047C, YNL327W, YNL283C, YGR229C, YEL040W, YDL225W, YJR092W, YDR129C, YNL154C, YOR…
GO:0032126	eisosome	0.0137508	2.5945e-05	11	1545	15	7166	0	0	YOL100W, YGL173C, YMR031C, YKL050C, YMR086W, YPL004C, YEL063C, YNL268W, YGR086C, YGR130C, YML052W
GO:0030687	preribosome, large subunit precursor	0.0141268	2.66544e-05	28	1545	62	7166	0	0	YFL002C, YDR496C, YLR387C, YGL029W, YER056C-A, YDR500C, YER002W, YKL180W, YGL078C, YOR206W, YDR101C, YDR471W, YDL136W, YMR049C, YNL061W, YKL172W, YDL031W, YPL093W, YLR074C, YNR053C, YLL008W, YLR106C, YGR103W, YCL054W, YDL191W, YOR294W, YOL127W, YJL177W
GO:0005621	cellular bud scar	0.0473889	8.94129e-05	10	1545	14	7166	0	0	YHR143W, YNL327W, YJL159W, YLR084C, YKL164C, YMR307W, YJR092W, YOL070C, YOR127W, YNL066W
